# Supplementary material for: Tris[4-chloro-2-(2-furylmethyl­imino­meth­yl)phenolato-κ2 O 1,N]iron(III)
Source: Acta Crystallogr Sect E Struct Rep Online. 2008 May 17;64(Pt 6):m814. doi: 10.1107/S1600536808014165 (PMC2961380; doi:10.1107/S1600536808014165)
Supplement: Supplementary file 1 [file e-64-0m814-sup1.cif]

##############################################################################
###                                                                        ###
###        Electronic paper (Acta Crystallographica Section E)             ###
###                                                                        ###
##############################################################################
#                                                                            #
# This CIF contains the data in a paper accepted for publication in Acta     #
# Crystallographica Section E. It conforms to the requirements of Notes      #
# for Authors for Section E, and has been peer reviewed under the auspices   #
# of the IUCr Commission on Journals.                                        #
#                                                                            #
# Full details of the Crystallographic Information File format               #
# are given in the paper "The Crystallographic Information File (CIF):       #
# a New Standard Archive File for Crystallography" by S. R. Hall, F. H.      #
# Allen and I. D. Brown [Acta Cryst. (1991), A47, 655-685].                  #
#                                                                            #
# The current version of the core CIF dictionary is obtainable from          #
# ftp://ftp.iucr.org/pub/cif_core.dic. The current version number is 2.4.    #
#                                                                            #
# Software is freely available for graphical display of the structure(s) in  #
# this CIF.  For information consult the CIF home page http://www.iucr.org/  #
# cif/home.html                                                              #
#                                                                            #
# This file may be used for bona fide research purposes within the           #
# scientific community so long as proper attribution is given to the journal # 
# article from which it was obtained.                                        #
#                                                                            #
##############################################################################
                                             
data_global
_audit_creation_method     'form.cif (version 2.0)'
_journal_data_validation_number     ?
_journal_date_recd_electronic     2008-05-11
_journal_date_accepted     2008-05-12
_journal_name_full     'Acta Crystallographica, Section E'
_journal_year     2008
_journal_volume     64
_journal_issue      6
_journal_page_first     m814
_journal_page_last     m814
_journal_paper_category     QM
_journal_coeditor_code     SJ2500
_publ_contact_author_name     'Chang-Hong Liu'
_publ_contact_author_address
;
State Key Laboratory of Pharmaceutical Biotechnology
Nanjing University
Nanjing 210093
People's Republic of China
;
_publ_contact_author_email     changhongliu@163.com
_publ_contact_author_fax     ?
_publ_contact_author_phone     ?
_publ_section_title
;\
Tris[4-chloro-2-(2-furylmethyliminomethyl)phenolato-\k^2^<i>O</i>^1^,<i>N</i>]\
iron(III)
;
loop_
    _publ_author_name
    _publ_author_address
    'Ming-Qian Feng'
;
State Key Laboratory of Pharmaceutical Biotechnology
Nanjing University
Nanjing 210093
People's Republic of China
;
    'Jing Li'
;
State Key Laboratory of Pharmaceutical Biotechnology
Nanjing University
Nanjing 210093
People's Republic of China
;
    'Wen-Jie Wei'
;
State Key Laboratory of Pharmaceutical Biotechnology
Nanjing University
Nanjing 210093
People's Republic of China
;
    'Chang-Hong Liu'
;
State Key Laboratory of Pharmaceutical Biotechnology
Nanjing University
Nanjing 210093
People's Republic of China
;
data_I
_audit_creation_method     SHELXL-97
_chemical_name_systematic
;
Tris[4-chloro-2-(2-furylmethyliminomethyl)phenolato-\k^2^O^1^,N]iron(III)
;
_chemical_name_common     ?
_chemical_formula_moiety     'C36 H27 Cl3 Fe N3 O6'
_chemical_formula_sum     'C36 H27 Cl3 Fe N3 O6'
_chemical_formula_iupac     '[Fe (C12 H9 Cl1 N1 O2)3]'
_chemical_formula_weight     759.81
_chemical_melting_point     ?
_symmetry_cell_setting     triclinic
_symmetry_space_group_name_H-M     'P -1'
loop_
    _symmetry_equiv_pos_as_xyz
    'x, y, z'
    '-x, -y, -z'
_cell_length_a     9.622(2)
_cell_length_b     11.542(2)
_cell_length_c     16.605(3)
_cell_angle_alpha     103.00(3)
_cell_angle_beta     102.81(3)
_cell_angle_gamma     105.50(3)
_cell_volume     1651.7(6)
_cell_formula_units_Z     2
_cell_measurement_reflns_used     2732
_cell_measurement_theta_min     2.3
_cell_measurement_theta_max     25.1
_cell_measurement_temperature     293(2)
_exptl_crystal_description     block
_exptl_crystal_colour     brown
_exptl_crystal_size_max     0.30
_exptl_crystal_size_mid     0.20
_exptl_crystal_size_min     0.20
_exptl_crystal_density_diffrn     1.528
_exptl_crystal_density_meas     ?
_exptl_crystal_density_method     'not measured'
_exptl_crystal_F_000     778
_exptl_absorpt_coefficient_mu     0.752
_exptl_absorpt_correction_type     multi-scan
_exptl_absorpt_process_details     '(SADABS; Bruker, 2000)'
_exptl_absorpt_correction_T_min     0.8059
_exptl_absorpt_correction_T_max     0.8642
_exptl_special_details
;
;
_diffrn_ambient_temperature     293(2)
_diffrn_radiation_type     MoK\a
_diffrn_radiation_wavelength     0.71073
_diffrn_radiation_source     'fine-focus sealed tube'
_diffrn_radiation_monochromator     graphite
_diffrn_measurement_device_type     'Bruker SMART 1000 CCD area-detector'
_diffrn_measurement_method     \w
_diffrn_detector_area_resol_mean     ?
_diffrn_reflns_number     6546
_diffrn_reflns_av_R_equivalents     0.0303
_diffrn_reflns_av_sigmaI/netI     0.0716
_diffrn_reflns_theta_min     1.32
_diffrn_reflns_theta_max     25.50
_diffrn_reflns_theta_full     25.50
_diffrn_measured_fraction_theta_max     1.000
_diffrn_measured_fraction_theta_full     1.000
_diffrn_reflns_limit_h_min     -11
_diffrn_reflns_limit_h_max     0
_diffrn_reflns_limit_k_min     -13
_diffrn_reflns_limit_k_max     13
_diffrn_reflns_limit_l_min     -19
_diffrn_reflns_limit_l_max     20
_diffrn_standards_number     ?
_diffrn_standards_interval_count     ?
_diffrn_standards_interval_time     ?
_diffrn_standards_decay_%     ?
_refine_special_details
;
Refinement of <i>F</i>^2^ against ALL reflections. The weighted <i>R</i>-factor
<i>wR</i> and goodness of fit <i>S</i> are based on <i>F</i>^2^, conventional
<i>R</i>-factors <i>R</i> are based on <i>F</i>, with <i>F</i> set to zero for
negative <i>F</i>^2^. The threshold expression of <i>F</i>^2^ >
\s(<i>F</i>^2^) is used only for calculating <i>R</i>-factors(gt) <i>etc</i>.
and is not relevant to the choice of reflections for refinement.
<i>R</i>-factors based on <i>F</i>^2^ are statistically about twice as large
as those based on <i>F</i>, and <i>R</i>- factors based on ALL data will be
even larger.
;
_reflns_number_total     6150
_reflns_number_gt     4172
_reflns_threshold_expression     I>2\s(I)
_refine_ls_structure_factor_coef     Fsqd
_refine_ls_matrix_type     full
_refine_ls_R_factor_all     0.0921
_refine_ls_R_factor_gt     0.0518
_refine_ls_wR_factor_gt     0.0954
_refine_ls_wR_factor_ref     0.1138
_refine_ls_goodness_of_fit_ref     1.050
_refine_ls_restrained_S_all     1.050
_refine_ls_number_reflns     6150
_refine_ls_number_parameters     442
_refine_ls_number_restraints     0
_refine_ls_hydrogen_treatment     constr
_refine_ls_weighting_scheme     calc
_refine_ls_weighting_details
          'calc w=1/[\s^2^(Fo^2^)+(0.0309P)^2^+1.247P] where P=(Fo^2^+2Fc^2^)/3'
_atom_sites_solution_hydrogens     geom
_atom_sites_solution_primary     direct
_atom_sites_solution_secondary     difmap
_refine_ls_shift/su_max     0.000
_refine_ls_shift/su_mean     0.000
_refine_diff_density_max     0.299
_refine_diff_density_min     -0.287
_refine_ls_extinction_method     none
_refine_ls_extinction_coef     ?
loop_
    _atom_type_symbol
    _atom_type_description
    _atom_type_scat_dispersion_real
    _atom_type_scat_dispersion_imag
    _atom_type_scat_source
    'C' 'C' 0.0033 0.0016
                         'International Tables Vol C Tables 4.2.6.8 and 6.1.1.4'
    'H' 'H' 0.0000 0.0000
                         'International Tables Vol C Tables 4.2.6.8 and 6.1.1.4'
    'N' 'N' 0.0061 0.0033
                         'International Tables Vol C Tables 4.2.6.8 and 6.1.1.4'
    'O' 'O' 0.0106 0.0060
                         'International Tables Vol C Tables 4.2.6.8 and 6.1.1.4'
    'Cl' 'Cl' 0.1484 0.1585
                         'International Tables Vol C Tables 4.2.6.8 and 6.1.1.4'
    'Fe' 'Fe' 0.3463 0.8444
                         'International Tables Vol C Tables 4.2.6.8 and 6.1.1.4'
_computing_data_collection     'SMART (Bruker, 2000)'
_computing_cell_refinement     'SAINT (Bruker, 2000)'
_computing_data_reduction     'SAINT (Bruker, 2000)'
_computing_structure_solution     'SHELXTL (Sheldrick, 2008)'
_computing_structure_refinement     'SHELXTL (Sheldrick, 2008)'
_computing_molecular_graphics     'SHELXTL (Sheldrick, 2008)'
_computing_publication_material     'SHELXTL (Sheldrick, 2008)'
loop_
    _atom_site_type_symbol
    _atom_site_label
    _atom_site_fract_x
    _atom_site_fract_y
    _atom_site_fract_z
    _atom_site_U_iso_or_equiv
    _atom_site_adp_type
    _atom_site_calc_flag
    _atom_site_refinement_flags
    _atom_site_occupancy
    _atom_site_disorder_assembly
    _atom_site_disorder_group
    C C1 0.8963(4) 0.8886(4) 0.7319(3) 0.0377(10) Uani d . 1 . .
    C C2 0.8341(4) 0.7860(4) 0.6545(2) 0.0332(9) Uani d . 1 . .
    C C3 0.8877(4) 0.8012(4) 0.5837(3) 0.0408(10) Uani d . 1 . .
    H H3 0.8527 0.7339 0.5331 0.049 Uiso calc R 1 . .
    C C4 0.9901(5) 0.9125(4) 0.5874(3) 0.0451(11) Uani d . 1 . .
    H H4 1.0231 0.9201 0.5397 0.054 Uiso calc R 1 . .
    C C5 1.0444(5) 1.0139(4) 0.6628(3) 0.0461(11) Uani d . 1 . .
    C C6 1.0023(5) 1.0026(4) 0.7347(3) 0.0450(11) Uani d . 1 . .
    H H6 1.0432 1.0697 0.7855 0.054 Uiso calc R 1 . .
    C C7 0.8729(5) 0.8727(4) 0.8115(3) 0.0407(10) Uani d . 1 . .
    H H7 0.9376 0.9340 0.8624 0.049 Uiso calc R 1 . .
    C C8 0.7906(5) 0.7713(4) 0.9083(3) 0.0477(11) Uani d . 1 . .
    H H8A 0.7202 0.6916 0.9054 0.057 Uiso calc R 1 . .
    H H8B 0.7656 0.8383 0.9424 0.057 Uiso calc R 1 . .
    C C9 0.9470(5) 0.7789(4) 0.9530(3) 0.0497(12) Uani d . 1 . .
    C C10 1.0404(6) 0.7212(5) 0.9308(3) 0.0724(16) Uani d . 1 . .
    H H10 1.0212 0.6598 0.8789 0.087 Uiso calc R 1 . .
    C C11 1.1762(6) 0.7712(5) 1.0016(4) 0.0723(16) Uani d . 1 . .
    H H11 1.2629 0.7490 1.0048 0.087 Uiso calc R 1 . .
    C C12 1.1551(7) 0.8537(6) 1.0606(4) 0.090(2) Uani d . 1 . .
    H H12 1.2258 0.9007 1.1141 0.108 Uiso calc R 1 . .
    C C13 0.4529(5) 0.8389(4) 0.8092(3) 0.0394(10) Uani d . 1 . .
    C C14 0.5093(4) 0.8639(4) 0.7410(3) 0.0345(9) Uani d . 1 . .
    C C15 0.5156(5) 0.9808(4) 0.7261(3) 0.0452(11) Uani d . 1 . .
    H H15 0.5475 0.9985 0.6799 0.054 Uiso calc R 1 . .
    C C16 0.4755(5) 1.0691(4) 0.7783(3) 0.0524(12) Uani d . 1 . .
    H H16 0.4818 1.1459 0.7677 0.063 Uiso calc R 1 . .
    C C17 0.4261(5) 1.0431(4) 0.8460(3) 0.0512(12) Uani d . 1 . .
    C C18 0.4107(5) 0.9310(4) 0.8610(3) 0.0494(12) Uani d . 1 . .
    H H18 0.3724 0.9140 0.9054 0.059 Uiso calc R 1 . .
    C C19 0.4201(5) 0.7158(4) 0.8207(3) 0.0415(10) Uani d . 1 . .
    H H19 0.3576 0.6970 0.8548 0.050 Uiso calc R 1 . .
    C C20 0.4115(5) 0.5014(4) 0.7962(3) 0.0482(11) Uani d . 1 . .
    H H20A 0.3505 0.4444 0.7392 0.058 Uiso calc R 1 . .
    H H20B 0.4970 0.4740 0.8146 0.058 Uiso calc R 1 . .
    C C21 0.3201(5) 0.4868(4) 0.8563(3) 0.0472(11) Uani d . 1 . .
    C C22 0.1753(6) 0.4256(5) 0.8454(4) 0.0735(16) Uani d . 1 . .
    H H22 0.1004 0.3835 0.7926 0.088 Uiso calc R 1 . .
    C C23 0.1561(8) 0.4358(6) 0.9274(4) 0.086(2) Uani d . 1 . .
    H H23 0.0667 0.4029 0.9397 0.103 Uiso calc R 1 . .
    C C24 0.2883(8) 0.5005(7) 0.9830(4) 0.087(2) Uani d . 1 . .
    H H24 0.3085 0.5192 1.0427 0.104 Uiso calc R 1 . .
    C C25 0.5834(4) 0.3675(3) 0.6264(3) 0.0347(9) Uani d . 1 . .
    C C26 0.6809(4) 0.4270(4) 0.7118(3) 0.0345(9) Uani d . 1 . .
    C C27 0.7674(4) 0.3602(4) 0.7489(3) 0.0428(10) Uani d . 1 . .
    H H27 0.8247 0.3936 0.8070 0.051 Uiso calc R 1 . .
    C C28 0.7684(5) 0.2470(4) 0.7012(3) 0.0454(11) Uani d . 1 . .
    H H28 0.8271 0.2051 0.7267 0.054 Uiso calc R 1 . .
    C C29 0.6820(5) 0.1950(4) 0.6148(3) 0.0436(11) Uani d . 1 . .
    C C30 0.5872(4) 0.2511(4) 0.5786(3) 0.0387(10) Uani d . 1 . .
    H H30 0.5246 0.2125 0.5218 0.046 Uiso calc R 1 . .
    C C31 0.4788(4) 0.4211(4) 0.5857(3) 0.0341(9) Uani d . 1 . .
    H H31 0.4130 0.3721 0.5311 0.041 Uiso calc R 1 . .
    C C32 0.3452(4) 0.5605(4) 0.5631(2) 0.0339(9) Uani d . 1 . .
    H H32A 0.3854 0.6465 0.5621 0.041 Uiso calc R 1 . .
    H H32B 0.3128 0.5054 0.5040 0.041 Uiso calc R 1 . .
    C C33 0.2134(4) 0.5477(4) 0.5959(3) 0.0372(10) Uani d . 1 . .
    C C34 0.1434(5) 0.6272(5) 0.6248(3) 0.0555(13) Uani d . 1 . .
    H H34 0.1725 0.7133 0.6319 0.067 Uiso calc R 1 . .
    C C35 0.0168(6) 0.5541(6) 0.6421(3) 0.0671(15) Uani d . 1 . .
    H H35 -0.0525 0.5834 0.6640 0.080 Uiso calc R 1 . .
    C C36 0.0153(6) 0.4367(6) 0.6216(3) 0.0676(15) Uani d . 1 . .
    H H36 -0.0584 0.3689 0.6254 0.081 Uiso calc R 1 . .
    Cl Cl1 1.16738(17) 1.15609(12) 0.66343(9) 0.0758(4) Uani d . 1 . .
    Cl Cl2 0.38023(18) 1.15945(13) 0.91252(10) 0.0792(5) Uani d . 1 . .
    Cl Cl3 0.69996(15) 0.05941(11) 0.55247(9) 0.0668(4) Uani d . 1 . .
    Fe Fe1 0.61221(6) 0.65594(5) 0.72051(3) 0.02604(14) Uani d . 1 . .
    N N1 0.7708(4) 0.7817(3) 0.8190(2) 0.0370(8) Uani d . 1 . .
    N N2 0.4705(4) 0.6291(3) 0.7876(2) 0.0351(8) Uani d . 1 . .
    N N3 0.4665(3) 0.5287(3) 0.61637(19) 0.0295(7) Uani d . 1 . .
    O O1 0.7387(3) 0.6767(2) 0.64791(16) 0.0370(7) Uani d . 1 . .
    O O2 1.0136(4) 0.8618(3) 1.0329(2) 0.0808(12) Uani d . 1 . .
    O O3 0.5480(3) 0.7841(2) 0.68880(17) 0.0358(6) Uani d . 1 . .
    O O4 0.3940(4) 0.5377(4) 0.9423(2) 0.0744(11) Uani d . 1 . .
    O O5 0.6944(3) 0.5392(2) 0.75910(17) 0.0394(7) Uani d . 1 . .
    O O6 0.1379(3) 0.4282(3) 0.5938(2) 0.0537(8) Uani d . 1 . .
loop_
    _atom_site_aniso_label
    _atom_site_aniso_U_11
    _atom_site_aniso_U_22
    _atom_site_aniso_U_33
    _atom_site_aniso_U_12
    _atom_site_aniso_U_13
    _atom_site_aniso_U_23
    C1 0.036(2) 0.034(2) 0.038(2) 0.0084(19) 0.0110(19) 0.0072(19)
    C2 0.031(2) 0.032(2) 0.036(2) 0.0112(18) 0.0114(18) 0.0072(18)
    C3 0.038(2) 0.040(2) 0.040(3) 0.009(2) 0.017(2) 0.004(2)
    C4 0.044(3) 0.045(3) 0.048(3) 0.011(2) 0.019(2) 0.018(2)
    C5 0.043(3) 0.036(2) 0.053(3) 0.003(2) 0.011(2) 0.018(2)
    C6 0.047(3) 0.037(2) 0.039(3) 0.006(2) 0.008(2) 0.002(2)
    C7 0.044(3) 0.034(2) 0.032(2) 0.008(2) 0.006(2) -0.0016(18)
    C8 0.050(3) 0.055(3) 0.035(2) 0.017(2) 0.012(2) 0.009(2)
    C9 0.051(3) 0.053(3) 0.036(3) 0.014(2) 0.007(2) 0.006(2)
    C10 0.075(4) 0.087(4) 0.056(3) 0.037(3) 0.020(3) 0.008(3)
    C11 0.061(4) 0.085(4) 0.081(4) 0.040(3) 0.017(3) 0.028(3)
    C12 0.063(4) 0.100(5) 0.075(4) 0.037(4) -0.016(3) -0.009(4)
    C13 0.039(2) 0.039(2) 0.045(3) 0.0142(19) 0.020(2) 0.012(2)
    C14 0.030(2) 0.034(2) 0.037(2) 0.0075(18) 0.0092(18) 0.0103(19)
    C15 0.057(3) 0.037(2) 0.049(3) 0.018(2) 0.023(2) 0.017(2)
    C16 0.063(3) 0.037(3) 0.059(3) 0.022(2) 0.021(3) 0.009(2)
    C17 0.055(3) 0.045(3) 0.054(3) 0.025(2) 0.020(2) 0.004(2)
    C18 0.055(3) 0.055(3) 0.048(3) 0.029(2) 0.025(2) 0.012(2)
    C19 0.044(3) 0.049(3) 0.037(2) 0.016(2) 0.021(2) 0.014(2)
    C20 0.054(3) 0.044(3) 0.054(3) 0.014(2) 0.025(2) 0.022(2)
    C21 0.053(3) 0.052(3) 0.045(3) 0.021(2) 0.018(2) 0.023(2)
    C22 0.058(4) 0.085(4) 0.074(4) 0.006(3) 0.026(3) 0.031(3)
    C23 0.078(4) 0.119(6) 0.104(5) 0.043(4) 0.058(4) 0.074(5)
    C24 0.107(5) 0.141(6) 0.074(4) 0.079(5) 0.058(4) 0.075(4)
    C25 0.031(2) 0.029(2) 0.042(2) 0.0057(17) 0.0120(19) 0.0102(18)
    C26 0.027(2) 0.032(2) 0.046(3) 0.0076(18) 0.0144(19) 0.0141(19)
    C27 0.035(2) 0.045(3) 0.049(3) 0.012(2) 0.011(2) 0.020(2)
    C28 0.036(2) 0.043(3) 0.067(3) 0.021(2) 0.017(2) 0.026(2)
    C29 0.038(2) 0.031(2) 0.063(3) 0.0100(19) 0.023(2) 0.010(2)
    C30 0.035(2) 0.031(2) 0.047(3) 0.0074(19) 0.014(2) 0.010(2)
    C31 0.030(2) 0.032(2) 0.032(2) 0.0019(17) 0.0099(18) 0.0056(18)
    C32 0.033(2) 0.038(2) 0.032(2) 0.0120(18) 0.0106(18) 0.0110(18)
    C33 0.035(2) 0.041(2) 0.034(2) 0.0121(19) 0.0076(19) 0.0122(19)
    C34 0.049(3) 0.053(3) 0.070(3) 0.029(2) 0.017(3) 0.015(3)
    C35 0.053(3) 0.094(4) 0.073(4) 0.040(3) 0.033(3) 0.027(3)
    C36 0.045(3) 0.093(4) 0.077(4) 0.019(3) 0.034(3) 0.037(3)
    Cl1 0.0852(10) 0.0462(7) 0.0765(10) -0.0099(7) 0.0222(8) 0.0222(7)
    Cl2 0.0968(11) 0.0659(9) 0.0840(10) 0.0482(8) 0.0408(9) 0.0015(7)
    Cl3 0.0663(8) 0.0420(7) 0.0972(11) 0.0285(6) 0.0331(8) 0.0098(7)
    Fe1 0.0258(3) 0.0256(3) 0.0263(3) 0.0081(2) 0.0099(2) 0.0055(2)
    N1 0.041(2) 0.0364(19) 0.0294(19) 0.0086(16) 0.0126(16) 0.0050(15)
    N2 0.0360(19) 0.0362(19) 0.0355(19) 0.0126(16) 0.0135(16) 0.0119(16)
    N3 0.0255(17) 0.0315(18) 0.0330(18) 0.0096(14) 0.0117(14) 0.0094(15)
    O1 0.0350(15) 0.0317(15) 0.0401(16) 0.0045(12) 0.0196(13) 0.0024(13)
    O2 0.075(3) 0.084(3) 0.055(2) 0.039(2) -0.012(2) -0.0175(19)
    O3 0.0424(16) 0.0338(15) 0.0377(16) 0.0161(13) 0.0203(13) 0.0109(13)
    O4 0.066(2) 0.115(3) 0.053(2) 0.030(2) 0.0212(19) 0.043(2)
    O5 0.0408(16) 0.0350(16) 0.0375(16) 0.0144(13) 0.0053(13) 0.0059(13)
    O6 0.0452(18) 0.0497(19) 0.073(2) 0.0140(15) 0.0318(17) 0.0198(17)
_geom_special_details
;
All e.s.d.'s (except the e.s.d. in the dihedral angle between two l.s. planes)
are estimated using the full covariance matrix. The cell e.s.d.'s are taken
into account individually in the estimation of e.s.d.'s in distances, angles
and torsion angles; correlations between e.s.d.'s in cell parameters are only
used when they are defined by crystal symmetry. An approximate (isotropic)
treatment of cell e.s.d.'s is used for estimating e.s.d.'s involving l.s.
planes.
;
loop_
    _geom_bond_atom_site_label_1
    _geom_bond_atom_site_label_2
    _geom_bond_site_symmetry_2
    _geom_bond_distance
    _geom_bond_publ_flag
    C1 C2 . 1.416(5) ?
    C1 C6 . 1.417(5) ?
    C1 C7 . 1.433(5) ?
    C2 O1 . 1.312(4) ?
    C2 C3 . 1.412(5) ?
    C3 C4 . 1.373(5) ?
    C3 H3 . 0.9300 ?
    C4 C5 . 1.390(6) ?
    C4 H4 . 0.9300 ?
    C5 C6 . 1.364(6) ?
    C5 Cl1 . 1.744(4) ?
    C6 H6 . 0.9300 ?
    C7 N1 . 1.283(5) ?
    C7 H7 . 0.9300 ?
    C8 N1 . 1.488(5) ?
    C8 C9 . 1.493(6) ?
    C8 H8A . 0.9700 ?
    C8 H8B . 0.9700 ?
    C9 C10 . 1.320(6) ?
    C9 O2 . 1.345(5) ?
    C10 C11 . 1.426(7) ?
    C10 H10 . 0.9300 ?
    C11 C12 . 1.296(7) ?
    C11 H11 . 0.9300 ?
    C12 O2 . 1.373(6) ?
    C12 H12 . 0.9300 ?
    C13 C14 . 1.413(5) ?
    C13 C18 . 1.417(5) ?
    C13 C19 . 1.437(5) ?
    C14 O3 . 1.306(4) ?
    C14 C15 . 1.413(5) ?
    C15 C16 . 1.378(6) ?
    C15 H15 . 0.9300 ?
    C16 C17 . 1.376(6) ?
    C16 H16 . 0.9300 ?
    C17 C18 . 1.349(6) ?
    C17 Cl2 . 1.756(4) ?
    C18 H18 . 0.9300 ?
    C19 N2 . 1.291(5) ?
    C19 H19 . 0.9300 ?
    C20 C21 . 1.477(6) ?
    C20 N2 . 1.482(5) ?
    C20 H20A . 0.9700 ?
    C20 H20B . 0.9700 ?
    C21 C22 . 1.333(6) ?
    C21 O4 . 1.356(5) ?
    C22 C23 . 1.398(7) ?
    C22 H22 . 0.9300 ?
    C23 C24 . 1.299(8) ?
    C23 H23 . 0.9300 ?
    C24 O4 . 1.371(6) ?
    C24 H24 . 0.9300 ?
    C25 C26 . 1.411(5) ?
    C25 C30 . 1.412(5) ?
    C25 C31 . 1.440(5) ?
    C26 O5 . 1.311(4) ?
    C26 C27 . 1.412(5) ?
    C27 C28 . 1.371(6) ?
    C27 H27 . 0.9300 ?
    C28 C29 . 1.387(6) ?
    C28 H28 . 0.9300 ?
    C29 C30 . 1.365(6) ?
    C29 Cl3 . 1.746(4) ?
    C30 H30 . 0.9300 ?
    C31 N3 . 1.280(5) ?
    C31 H31 . 0.9300 ?
    C32 C33 . 1.473(5) ?
    C32 N3 . 1.482(5) ?
    C32 H32A . 0.9700 ?
    C32 H32B . 0.9700 ?
    C33 C34 . 1.342(6) ?
    C33 O6 . 1.366(5) ?
    C34 C35 . 1.412(7) ?
    C34 H34 . 0.9300 ?
    C35 C36 . 1.315(7) ?
    C35 H35 . 0.9300 ?
    C36 O6 . 1.377(5) ?
    C36 H36 . 0.9300 ?
    Fe1 O3 . 1.882(3) ?
    Fe1 O5 . 1.894(3) ?
    Fe1 O1 . 1.902(3) ?
    Fe1 N1 . 1.937(3) ?
    Fe1 N3 . 1.948(3) ?
    Fe1 N2 . 1.950(3) ?
loop_
    _geom_angle_atom_site_label_1
    _geom_angle_atom_site_label_2
    _geom_angle_atom_site_label_3
    _geom_angle_site_symmetry_1
    _geom_angle_site_symmetry_3
    _geom_angle
    _geom_angle_publ_flag
    C2 C1 C6 . . 120.1(4) ?
    C2 C1 C7 . . 120.7(4) ?
    C6 C1 C7 . . 118.5(4) ?
    O1 C2 C3 . . 119.2(3) ?
    O1 C2 C1 . . 123.4(3) ?
    C3 C2 C1 . . 117.2(4) ?
    C4 C3 C2 . . 121.9(4) ?
    C4 C3 H3 . . 119.0 ?
    C2 C3 H3 . . 119.0 ?
    C3 C4 C5 . . 119.8(4) ?
    C3 C4 H4 . . 120.1 ?
    C5 C4 H4 . . 120.1 ?
    C6 C5 C4 . . 120.8(4) ?
    C6 C5 Cl1 . . 120.7(3) ?
    C4 C5 Cl1 . . 118.5(3) ?
    C5 C6 C1 . . 120.1(4) ?
    C5 C6 H6 . . 120.0 ?
    C1 C6 H6 . . 120.0 ?
    N1 C7 C1 . . 126.0(4) ?
    N1 C7 H7 . . 117.0 ?
    C1 C7 H7 . . 117.0 ?
    N1 C8 C9 . . 113.5(4) ?
    N1 C8 H8A . . 108.9 ?
    C9 C8 H8A . . 108.9 ?
    N1 C8 H8B . . 108.9 ?
    C9 C8 H8B . . 108.9 ?
    H8A C8 H8B . . 107.7 ?
    C10 C9 O2 . . 109.8(4) ?
    C10 C9 C8 . . 133.6(4) ?
    O2 C9 C8 . . 116.6(4) ?
    C9 C10 C11 . . 106.9(5) ?
    C9 C10 H10 . . 126.5 ?
    C11 C10 H10 . . 126.5 ?
    C12 C11 C10 . . 106.5(5) ?
    C12 C11 H11 . . 126.8 ?
    C10 C11 H11 . . 126.8 ?
    C11 C12 O2 . . 110.4(5) ?
    C11 C12 H12 . . 124.8 ?
    O2 C12 H12 . . 124.8 ?
    C14 C13 C18 . . 120.0(4) ?
    C14 C13 C19 . . 120.9(4) ?
    C18 C13 C19 . . 118.7(4) ?
    O3 C14 C13 . . 124.4(4) ?
    O3 C14 C15 . . 118.5(4) ?
    C13 C14 C15 . . 117.0(4) ?
    C16 C15 C14 . . 121.6(4) ?
    C16 C15 H15 . . 119.2 ?
    C14 C15 H15 . . 119.2 ?
    C17 C16 C15 . . 119.7(4) ?
    C17 C16 H16 . . 120.1 ?
    C15 C16 H16 . . 120.1 ?
    C18 C17 C16 . . 121.5(4) ?
    C18 C17 Cl2 . . 120.2(4) ?
    C16 C17 Cl2 . . 118.3(4) ?
    C17 C18 C13 . . 120.1(4) ?
    C17 C18 H18 . . 120.0 ?
    C13 C18 H18 . . 120.0 ?
    N2 C19 C13 . . 125.3(4) ?
    N2 C19 H19 . . 117.3 ?
    C13 C19 H19 . . 117.3 ?
    C21 C20 N2 . . 117.4(4) ?
    C21 C20 H20A . . 107.9 ?
    N2 C20 H20A . . 107.9 ?
    C21 C20 H20B . . 107.9 ?
    N2 C20 H20B . . 107.9 ?
    H20A C20 H20B . . 107.2 ?
    C22 C21 O4 . . 109.0(4) ?
    C22 C21 C20 . . 133.7(5) ?
    O4 C21 C20 . . 117.1(4) ?
    C21 C22 C23 . . 107.9(5) ?
    C21 C22 H22 . . 126.1 ?
    C23 C22 H22 . . 126.1 ?
    C24 C23 C22 . . 106.2(5) ?
    C24 C23 H23 . . 126.9 ?
    C22 C23 H23 . . 126.9 ?
    C23 C24 O4 . . 111.3(5) ?
    C23 C24 H24 . . 124.3 ?
    O4 C24 H24 . . 124.3 ?
    C26 C25 C30 . . 119.5(4) ?
    C26 C25 C31 . . 122.3(3) ?
    C30 C25 C31 . . 118.2(4) ?
    O5 C26 C25 . . 124.1(4) ?
    O5 C26 C27 . . 118.1(4) ?
    C25 C26 C27 . . 117.7(4) ?
    C28 C27 C26 . . 121.3(4) ?
    C28 C27 H27 . . 119.3 ?
    C26 C27 H27 . . 119.3 ?
    C27 C28 C29 . . 120.1(4) ?
    C27 C28 H28 . . 120.0 ?
    C29 C28 H28 . . 120.0 ?
    C30 C29 C28 . . 120.4(4) ?
    C30 C29 Cl3 . . 120.4(4) ?
    C28 C29 Cl3 . . 119.2(3) ?
    C29 C30 C25 . . 120.6(4) ?
    C29 C30 H30 . . 119.7 ?
    C25 C30 H30 . . 119.7 ?
    N3 C31 C25 . . 127.1(4) ?
    N3 C31 H31 . . 116.5 ?
    C25 C31 H31 . . 116.5 ?
    C33 C32 N3 . . 112.6(3) ?
    C33 C32 H32A . . 109.1 ?
    N3 C32 H32A . . 109.1 ?
    C33 C32 H32B . . 109.1 ?
    N3 C32 H32B . . 109.1 ?
    H32A C32 H32B . . 107.8 ?
    C34 C33 O6 . . 110.3(4) ?
    C34 C33 C32 . . 134.5(4) ?
    O6 C33 C32 . . 115.2(3) ?
    C33 C34 C35 . . 106.4(4) ?
    C33 C34 H34 . . 126.8 ?
    C35 C34 H34 . . 126.8 ?
    C36 C35 C34 . . 107.3(4) ?
    C36 C35 H35 . . 126.4 ?
    C34 C35 H35 . . 126.4 ?
    C35 C36 O6 . . 110.7(5) ?
    C35 C36 H36 . . 124.7 ?
    O6 C36 H36 . . 124.7 ?
    O3 Fe1 O5 . . 174.53(12) ?
    O3 Fe1 O1 . . 86.76(11) ?
    O5 Fe1 O1 . . 91.70(12) ?
    O3 Fe1 N1 . . 89.84(13) ?
    O5 Fe1 N1 . . 84.94(13) ?
    O1 Fe1 N1 . . 91.02(13) ?
    O3 Fe1 N3 . . 91.31(12) ?
    O5 Fe1 N3 . . 93.76(12) ?
    O1 Fe1 N3 . . 84.11(12) ?
    N1 Fe1 N3 . . 174.93(13) ?
    O3 Fe1 N2 . . 92.00(13) ?
    O5 Fe1 N2 . . 89.87(13) ?
    O1 Fe1 N2 . . 175.99(13) ?
    N1 Fe1 N2 . . 92.79(14) ?
    N3 Fe1 N2 . . 92.11(13) ?
    C7 N1 C8 . . 115.3(3) ?
    C7 N1 Fe1 . . 122.9(3) ?
    C8 N1 Fe1 . . 121.5(3) ?
    C19 N2 C20 . . 118.9(3) ?
    C19 N2 Fe1 . . 122.7(3) ?
    C20 N2 Fe1 . . 118.3(3) ?
    C31 N3 C32 . . 116.8(3) ?
    C31 N3 Fe1 . . 123.0(3) ?
    C32 N3 Fe1 . . 119.8(2) ?
    C2 O1 Fe1 . . 123.3(2) ?
    C9 O2 C12 . . 106.5(4) ?
    C14 O3 Fe1 . . 122.8(2) ?
    C21 O4 C24 . . 105.5(4) ?
    C26 O5 Fe1 . . 126.4(3) ?
    C33 O6 C36 . . 105.4(4) ?
loop_
    _geom_torsion_atom_site_label_1
    _geom_torsion_atom_site_label_2
    _geom_torsion_atom_site_label_3
    _geom_torsion_atom_site_label_4
    _geom_torsion_site_symmetry_1
    _geom_torsion_site_symmetry_2
    _geom_torsion_site_symmetry_3
    _geom_torsion_site_symmetry_4
    _geom_torsion
    _geom_torsion_publ_flag
    C6 C1 C2 O1 . . . . 178.1(4) ?
    C7 C1 C2 O1 . . . . 8.2(6) ?
    C6 C1 C2 C3 . . . . 3.0(6) ?
    C7 C1 C2 C3 . . . . -166.9(4) ?
    O1 C2 C3 C4 . . . . -178.6(4) ?
    C1 C2 C3 C4 . . . . -3.3(6) ?
    C2 C3 C4 C5 . . . . 0.4(7) ?
    C3 C4 C5 C6 . . . . 2.9(7) ?
    C3 C4 C5 Cl1 . . . . -177.0(3) ?
    C4 C5 C6 C1 . . . . -3.2(7) ?
    Cl1 C5 C6 C1 . . . . 176.8(3) ?
    C2 C1 C6 C5 . . . . 0.1(6) ?
    C7 C1 C6 C5 . . . . 170.3(4) ?
    C2 C1 C7 N1 . . . . -17.6(7) ?
    C6 C1 C7 N1 . . . . 172.3(4) ?
    N1 C8 C9 C10 . . . . -49.9(8) ?
    N1 C8 C9 O2 . . . . 129.2(4) ?
    O2 C9 C10 C11 . . . . -0.1(6) ?
    C8 C9 C10 C11 . . . . 179.0(5) ?
    C9 C10 C11 C12 . . . . 0.3(7) ?
    C10 C11 C12 O2 . . . . -0.3(8) ?
    C18 C13 C14 O3 . . . . -178.5(4) ?
    C19 C13 C14 O3 . . . . -6.1(6) ?
    C18 C13 C14 C15 . . . . -2.2(6) ?
    C19 C13 C14 C15 . . . . 170.2(4) ?
    O3 C14 C15 C16 . . . . 179.6(4) ?
    C13 C14 C15 C16 . . . . 3.1(6) ?
    C14 C15 C16 C17 . . . . -0.9(7) ?
    C15 C16 C17 C18 . . . . -2.3(7) ?
    C15 C16 C17 Cl2 . . . . 178.6(4) ?
    C16 C17 C18 C13 . . . . 3.2(7) ?
    Cl2 C17 C18 C13 . . . . -177.7(3) ?
    C14 C13 C18 C17 . . . . -0.8(7) ?
    C19 C13 C18 C17 . . . . -173.4(4) ?
    C14 C13 C19 N2 . . . . 18.0(7) ?
    C18 C13 C19 N2 . . . . -169.5(4) ?
    N2 C20 C21 C22 . . . . 113.5(6) ?
    N2 C20 C21 O4 . . . . -71.4(5) ?
    O4 C21 C22 C23 . . . . -1.0(6) ?
    C20 C21 C22 C23 . . . . 174.4(5) ?
    C21 C22 C23 C24 . . . . -0.6(7) ?
    C22 C23 C24 O4 . . . . 2.0(8) ?
    C30 C25 C26 O5 . . . . 174.6(3) ?
    C31 C25 C26 O5 . . . . -5.6(6) ?
    C30 C25 C26 C27 . . . . -6.6(5) ?
    C31 C25 C26 C27 . . . . 173.3(3) ?
    O5 C26 C27 C28 . . . . -174.7(4) ?
    C25 C26 C27 C28 . . . . 6.4(6) ?
    C26 C27 C28 C29 . . . . -0.9(6) ?
    C27 C28 C29 C30 . . . . -4.7(6) ?
    C27 C28 C29 Cl3 . . . . 173.5(3) ?
    C28 C29 C30 C25 . . . . 4.4(6) ?
    Cl3 C29 C30 C25 . . . . -173.7(3) ?
    C26 C25 C30 C29 . . . . 1.3(6) ?
    C31 C25 C30 C29 . . . . -178.5(4) ?
    C26 C25 C31 N3 . . . . 5.2(6) ?
    C30 C25 C31 N3 . . . . -174.9(4) ?
    N3 C32 C33 C34 . . . . 119.8(5) ?
    N3 C32 C33 O6 . . . . -64.0(4) ?
    O6 C33 C34 C35 . . . . 0.1(5) ?
    C32 C33 C34 C35 . . . . 176.5(4) ?
    C33 C34 C35 C36 . . . . -1.2(6) ?
    C34 C35 C36 O6 . . . . 1.9(6) ?
    C1 C7 N1 C8 . . . . 167.1(4) ?
    C1 C7 N1 Fe1 . . . . -7.1(6) ?
    C9 C8 N1 C7 . . . . -47.8(5) ?
    C9 C8 N1 Fe1 . . . . 126.5(3) ?
    O3 Fe1 N1 C7 . . . . -58.6(3) ?
    O5 Fe1 N1 C7 . . . . 119.8(3) ?
    O1 Fe1 N1 C7 . . . . 28.2(3) ?
    N3 Fe1 N1 C7 . . . . 44.5(17) ?
    N2 Fe1 N1 C7 . . . . -150.6(3) ?
    O3 Fe1 N1 C8 . . . . 127.6(3) ?
    O5 Fe1 N1 C8 . . . . -54.0(3) ?
    O1 Fe1 N1 C8 . . . . -145.6(3) ?
    N3 Fe1 N1 C8 . . . . -129.3(15) ?
    N2 Fe1 N1 C8 . . . . 35.6(3) ?
    C13 C19 N2 C20 . . . . -172.4(4) ?
    C13 C19 N2 Fe1 . . . . 3.8(6) ?
    C21 C20 N2 C19 . . . . -11.3(6) ?
    C21 C20 N2 Fe1 . . . . 172.3(3) ?
    O3 Fe1 N2 C19 . . . . -25.3(3) ?
    O5 Fe1 N2 C19 . . . . 149.5(3) ?
    O1 Fe1 N2 C19 . . . . -97.2(18) ?
    N1 Fe1 N2 C19 . . . . 64.6(3) ?
    N3 Fe1 N2 C19 . . . . -116.7(3) ?
    O3 Fe1 N2 C20 . . . . 150.9(3) ?
    O5 Fe1 N2 C20 . . . . -34.2(3) ?
    O1 Fe1 N2 C20 . . . . 79.0(19) ?
    N1 Fe1 N2 C20 . . . . -119.2(3) ?
    N3 Fe1 N2 C20 . . . . 59.5(3) ?
    C25 C31 N3 C32 . . . . -177.7(3) ?
    C25 C31 N3 Fe1 . . . . 9.8(5) ?
    C33 C32 N3 C31 . . . . 103.3(4) ?
    C33 C32 N3 Fe1 . . . . -83.9(4) ?
    O3 Fe1 N3 C31 . . . . 160.0(3) ?
    O5 Fe1 N3 C31 . . . . -18.0(3) ?
    O1 Fe1 N3 C31 . . . . 73.4(3) ?
    N1 Fe1 N3 C31 . . . . 57.0(17) ?
    N2 Fe1 N3 C31 . . . . -108.0(3) ?
    O3 Fe1 N3 C32 . . . . -12.4(3) ?
    O5 Fe1 N3 C32 . . . . 169.7(3) ?
    O1 Fe1 N3 C32 . . . . -99.0(3) ?
    N1 Fe1 N3 C32 . . . . -115.3(16) ?
    N2 Fe1 N3 C32 . . . . 79.7(3) ?
    C3 C2 O1 Fe1 . . . . -160.3(3) ?
    C1 C2 O1 Fe1 . . . . 24.7(5) ?
    O3 Fe1 O1 C2 . . . . 52.8(3) ?
    O5 Fe1 O1 C2 . . . . -122.0(3) ?
    N1 Fe1 O1 C2 . . . . -37.0(3) ?
    N3 Fe1 O1 C2 . . . . 144.4(3) ?
    N2 Fe1 O1 C2 . . . . 124.9(18) ?
    C10 C9 O2 C12 . . . . -0.1(6) ?
    C8 C9 O2 C12 . . . . -179.4(5) ?
    C11 C12 O2 C9 . . . . 0.3(7) ?
    C13 C14 O3 Fe1 . . . . -26.3(5) ?
    C15 C14 O3 Fe1 . . . . 157.5(3) ?
    O5 Fe1 O3 C14 . . . . -73.8(13) ?
    O1 Fe1 O3 C14 . . . . -147.6(3) ?
    N1 Fe1 O3 C14 . . . . -56.5(3) ?
    N3 Fe1 O3 C14 . . . . 128.4(3) ?
    N2 Fe1 O3 C14 . . . . 36.2(3) ?
    C22 C21 O4 C24 . . . . 2.1(6) ?
    C20 C21 O4 C24 . . . . -174.1(4) ?
    C23 C24 O4 C21 . . . . -2.6(7) ?
    C25 C26 O5 Fe1 . . . . -9.7(5) ?
    C27 C26 O5 Fe1 . . . . 171.4(3) ?
    O3 Fe1 O5 C26 . . . . -139.4(12) ?
    O1 Fe1 O5 C26 . . . . -65.9(3) ?
    N1 Fe1 O5 C26 . . . . -156.7(3) ?
    N3 Fe1 O5 C26 . . . . 18.3(3) ?
    N2 Fe1 O5 C26 . . . . 110.4(3) ?
    C34 C33 O6 C36 . . . . 1.0(5) ?
    C32 C33 O6 C36 . . . . -176.2(4) ?
    C35 C36 O6 C33 . . . . -1.8(6) ?
