# Supplementary material for: Tris[4-chloro-2-(2-furylmethyl­imino­meth­yl)phenolato-κ2 O 1,N]iron(III)
Source: Acta Crystallogr Sect E Struct Rep Online. 2008 May 17;64(Pt 6):m814. doi: 10.1107/S1600536808014165 (PMC2961380; doi:10.1107/S1600536808014165)
Supplement: Supplementary file 2 [file e-64-0m814-Isup2.hkl]

# 
# h,k,l, Fc-squared, Fo-squared, sigma(Fo-squared) and status flag 
# 
data_I
_shelx_title ' dd in P-1' 
_shelx_refln_list_code          4 
_shelx_F_calc_maximum      209.88 
_exptl_crystal_F_000       778.00 
_reflns_d_resolution_high  0.8255 
 
loop_ 
 _symmetry_equiv_pos_as_xyz 
 'x, y, z' 
 '-x, -y, -z' 
 
_cell_length_a     9.6218 
_cell_length_b    11.5419 
_cell_length_c    16.6053 
_cell_angle_alpha 102.995 
_cell_angle_beta  102.810 
_cell_angle_gamma 105.496 
 
_shelx_F_squared_multiplier     1.000 
 
loop_ 
 _refln_index_h 
 _refln_index_k 
 _refln_index_l 
 _refln_F_squared_calc 
 _refln_F_squared_meas 
 _refln_F_squared_sigma 
 _refln_observed_status 
   1   0   0     6015.72     6176.71     40.23 o 
   2   0   0     1201.60     1302.78     27.14 o 
   3   0   0        2.40       15.65      8.94 o 
   4   0   0      318.96      269.18     20.76 o 
   5   0   0     1901.10     1961.83     53.96 o 
   6   0   0      233.64      211.06     24.91 o 
   7   0   0      397.86      434.90     36.40 o 
   8   0   0      145.71      151.67     29.70 o 
   9   0   0      102.03       81.74     29.06 o 
  10   0   0      143.34      205.32     36.08 o 
 -10   1   0      245.46      223.52     36.72 o 
  -9   1   0      169.83      135.71     30.65 o 
  -8   1   0        0.31       -7.02     21.39 o 
  -7   1   0      354.42      303.98     32.25 o 
  -6   1   0      592.20      559.75     33.21 o 
  -5   1   0     1287.76     1325.13     44.38 o 
  -4   1   0       66.02       71.84     13.09 o 
  -3   1   0      436.94      448.95     20.76 o 
  -2   1   0     4970.08     4790.27     49.17 o 
  -1   1   0    11002.00    10261.95    223.84 o 
   0   1   0     1835.20     1867.53     17.24 o 
   1   1   0       17.41       22.99      6.71 o 
   2   1   0      309.35      334.64     16.92 o 
   3   1   0     1995.37     1960.24     43.43 o 
   4   1   0     1834.22     1786.21     47.90 o 
   5   1   0       31.40       28.10     14.05 o 
   6   1   0       93.96       84.62     22.99 o 
   7   1   0      612.00      666.72     45.02 o 
   8   1   0      150.55      169.55     30.65 o 
   9   1   0       21.36       55.88     21.71 o 
  10   1   0      148.56      122.61     34.49 o 
 -11   2   0       66.34       74.08     32.89 o 
 -10   2   0      268.68      239.48     37.68 o 
  -9   2   0      138.74      140.18     31.61 o 
  -8   2   0      850.13      762.51     48.85 o 
  -7   2   0      750.69      770.49     41.19 o 
  -6   2   0      777.72      796.04     39.91 o 
  -5   2   0     1001.83      904.28     37.36 o 
  -4   2   0        3.91       22.35      8.94 o 
  -3   2   0     6786.71     6367.02     70.89 o 
  -2   2   0     5871.19     5974.91     58.75 o 
  -1   2   0       28.04       27.78      7.34 o 
   0   2   0      797.30      823.61     14.34 o 
   1   2   0      896.80      743.67     22.35 o 
   2   2   0      155.46      164.12     14.05 o 
   3   2   0      575.96      539.95     26.50 o 
   4   2   0     1908.56     1828.36     51.09 o 
   5   2   0     1339.87     1285.54     48.85 o 
   6   2   0      936.35      907.80     49.49 o 
   7   2   0       24.79       -2.24     21.71 o 
   8   2   0      112.12      115.59     29.70 o 
   9   2   0       11.25       -3.19     22.67 o 
  10   2   0       29.71       24.91     24.91 o 
 -11   3   0        0.51       10.54     21.71 o 
 -10   3   0       14.16       33.21     24.27 o 
  -9   3   0      187.76      133.15     33.53 o 
  -8   3   0      537.29      529.73     38.96 o 
  -7   3   0      119.64      113.67     21.39 o 
  -6   3   0     1257.92     1391.87     49.49 o 
  -5   3   0       18.71       38.00     15.01 o 
  -4   3   0       23.20       46.94     11.50 o 
  -3   3   0     5093.71     5294.14     68.01 o 
  -2   3   0     3585.57     3613.30     51.73 o 
  -1   3   0     1475.31     1439.76     32.25 o 
   0   3   0     5175.68     4897.88     41.09 o 
   1   3   0      238.04      264.07     16.60 o 
   2   3   0       11.68       11.81     10.22 o 
   3   3   0       92.47      103.78     15.33 o 
   4   3   0      137.66      144.65     19.80 o 
   5   3   0      719.39      677.57     39.59 o 
   6   3   0      900.93      937.49     49.81 o 
   7   3   0        6.86        2.55     21.07 o 
   8   3   0       58.66       51.73     23.31 o 
   9   3   0      226.37      214.89     40.23 o 
 -11   4   0        4.58        0.00     25.23 o 
 -10   4   0       92.32       72.16     29.38 o 
  -9   4   0      401.59      409.99     38.96 o 
  -8   4   0     1318.63     1304.70     58.11 o 
  -7   4   0      178.72      190.31     26.82 o 
  -6   4   0      365.95      370.40     28.74 o 
  -5   4   0       12.02       10.86     15.65 o 
  -4   4   0     2423.19     2552.24     56.52 o 
  -3   4   0      646.81      707.59     28.74 o 
  -2   4   0     3949.01     3913.77     60.03 o 
  -1   4   0     1416.25     1344.93     35.12 o 
   0   4   0      460.67      531.02     16.82 o 
   1   4   0     1139.91     1094.91     35.44 o 
   2   4   0      940.50      966.87     35.76 o 
   3   4   0        6.52       -5.75     13.73 o 
   4   4   0      878.62      837.23     41.83 o 
   5   4   0      237.26      256.41     30.33 o 
   6   4   0      322.38      289.93     33.85 o 
   7   4   0      155.14      161.25     30.02 o 
   8   4   0      147.30      151.67     36.40 o 
   9   4   0       41.19      113.04     29.06 o 
 -11   5   0      219.67      203.40     39.59 o 
 -10   5   0        2.14      -15.01     22.35 o 
  -9   5   0      162.86      123.89     30.33 o 
  -8   5   0      402.38      423.72     36.72 o 
  -7   5   0      854.50      847.45     44.70 o 
  -6   5   0      352.07      380.94     28.74 o 
  -5   5   0     1167.04     1094.59     43.43 o 
  -4   5   0       20.47       24.59     15.33 o 
  -3   5   0     3870.36     3790.20     68.65 o 
  -2   5   0     5898.74     5793.22     81.10 o 
  -1   5   0     1609.14     1763.86     45.34 o 
   0   5   0      545.79      531.18     39.91 o 
   1   5   0     4373.92     4333.98     76.00 o 
   2   5   0     1862.38     1790.68     53.32 o 
   3   5   0       71.57      102.82     19.16 o 
   4   5   0        0.27      -43.59     29.06 o 
   5   5   0      315.20      305.90     33.53 o 
   6   5   0      823.85      801.78     52.37 o 
   7   5   0      393.64      345.49     42.15 o 
   8   5   0       20.03       43.43     24.91 o 
 -11   6   0       19.84      -10.54     27.46 o 
 -10   6   0        8.14        3.19     22.67 o 
  -9   6   0      179.92      210.42     30.97 o 
  -8   6   0      285.37      265.35     33.21 o 
  -7   6   0      114.35      135.39     26.50 o 
  -6   6   0      359.03      354.75     32.25 o 
  -5   6   0     2668.28     2676.13     69.93 o 
  -4   6   0     3411.87     3484.94     75.04 o 
  -3   6   0     2781.76     2783.10     63.86 o 
  -2   6   0        3.46       -5.11     13.09 o 
  -1   6   0     2376.98     2382.04     58.75 o 
   0   6   0     1055.51     1109.62     29.69 o 
   1   6   0      302.31      341.34     26.82 o 
   2   6   0      249.38      291.53     26.50 o 
   3   6   0      152.48      193.50     25.54 o 
   4   6   0       42.96       54.28     22.03 o 
   5   6   0       65.76      101.54     21.71 o 
   6   6   0      434.92      529.73     47.90 o 
   7   6   0        5.20        9.58     27.78 o 
 -11   7   0        5.86        7.02     27.78 o 
 -10   7   0      200.46      226.39     35.44 o 
  -9   7   0      116.83      150.71     29.06 o 
  -8   7   0      497.03      447.67     39.91 o 
  -7   7   0      460.35      473.85     36.08 o 
  -6   7   0     2164.00     2106.48     69.29 o 
  -5   7   0       78.02      106.65     21.07 o 
  -4   7   0       79.02       70.57     17.88 o 
  -3   7   0        3.40       14.37     14.05 o 
  -2   7   0        8.87       22.03     14.05 o 
  -1   7   0     4061.03     4069.27     83.98 o 
   0   7   0      385.01      371.76     24.91 o 
   1   7   0      175.69      163.49     26.82 o 
   2   7   0      446.60      511.21     35.12 o 
   3   7   0      514.69      443.52     36.40 o 
   4   7   0      200.75      221.60     33.53 o 
   5   7   0       22.54       -8.30     26.50 o 
   6   7   0      109.20      106.01     31.29 o 
   7   7   0       74.75      112.40     33.53 o 
 -10   8   0        3.84       16.28     25.23 o 
  -9   8   0       24.43       32.25     26.82 o 
  -8   8   0        0.24       13.41     22.35 o 
  -7   8   0        1.67        0.00     20.12 o 
  -6   8   0      165.73      167.64     27.46 o 
  -5   8   0       99.76       76.63     22.35 o 
  -4   8   0       84.21       80.47     22.03 o 
  -3   8   0      739.76      730.90     42.47 o 
  -2   8   0     1706.27     1704.79     60.67 o 
  -1   8   0       26.11       39.27     19.16 o 
   0   8   0       85.42       90.05     16.88 o 
   1   8   0      232.85      242.67     30.33 o 
   2   8   0       13.67       13.73     21.71 o 
   3   8   0        4.23       15.01     20.44 o 
   4   8   0       57.35      102.82     29.06 o 
   5   8   0      103.66       95.79     30.33 o 
   6   8   0        1.12       20.76     22.35 o 
 -10   9   0        1.78      -13.73     29.06 o 
  -9   9   0      133.65      143.05     30.02 o 
  -8   9   0      526.54      540.59     49.49 o 
  -7   9   0      316.44      318.03     36.72 o 
  -6   9   0      115.15      100.58     24.91 o 
  -5   9   0       10.89       15.97     17.88 o 
  -4   9   0      308.94      300.79     34.49 o 
  -3   9   0       21.71       -1.92     19.48 o 
  -2   9   0      367.06      431.71     35.44 o 
  -1   9   0      287.35      346.45     34.17 o 
   0   9   0      250.56      259.03     21.17 o 
   1   9   0        1.50       38.64     21.07 o 
   2   9   0      252.09      211.06     35.76 o 
   3   9   0       15.19       11.50     22.67 o 
   4   9   0      114.24       46.94     36.40 o 
   5   9   0      336.32      261.51     42.79 o 
 -10  10   0      118.50       21.71     37.68 o 
  -9  10   0      315.70      304.62     43.11 o 
  -8  10   0       30.92       27.46     28.42 o 
  -7  10   0        0.02        8.30     20.12 o 
  -6  10   0       31.84       21.39     22.99 o 
  -5  10   0       18.11       20.44     22.03 o 
  -4  10   0        7.00       -4.79     22.99 o 
  -3  10   0       20.50       12.13     24.91 o 
  -2  10   0       52.09       36.40     25.54 o 
  -1  10   0     1805.81     1749.17     71.21 o 
   0  10   0     1209.01     1247.56     43.69 o 
   1  10   0        8.74       -2.55     22.67 o 
   2  10   0      100.27       59.07     30.33 o 
   3  10   0      122.30       96.11     34.17 o 
   4  10   0      355.16      300.47     43.75 o 
  -9  11   0       51.65       53.01     32.89 o 
  -8  11   0        4.99       26.18     22.99 o 
  -7  11   0      161.30      104.73     35.12 o 
  -6  11   0      452.88      470.66     41.83 o 
  -5  11   0      434.71      451.50     47.90 o 
  -4  11   0      155.34      198.61     28.74 o 
  -3  11   0      112.72       70.89     32.89 o 
  -2  11   0      380.89      384.13     39.91 o 
  -1  11   0       10.27      -30.33     23.63 o 
   0  11   0        1.68       17.61     22.03 o 
   1  11   0       13.65       18.84     27.46 o 
   2  11   0        1.01        9.90     23.95 o 
   3  11   0      237.17      248.10     46.30 o 
  -8  12   0      452.54      482.80     48.22 o 
  -7  12   0      120.58       47.26     35.44 o 
  -6  12   0       58.31        6.39     32.25 o 
  -5  12   0      188.59      233.41     35.76 o 
  -4  12   0       41.80       67.69     28.74 o 
  -3  12   0      363.73      336.23     40.55 o 
  -2  12   0       14.54        9.26     24.59 o 
  -1  12   0       26.00        9.58     27.46 o 
   0  12   0       44.28      102.52     45.02 o 
   1  12   0       10.68       24.59     34.49 o 
  -6  13   0       65.33       14.37     34.80 o 
  -5  13   0       18.54       -3.51     29.70 o 
  -4  13   0      631.54      602.54     55.88 o 
  -3  13   0       83.89       68.33     30.65 o 
  -2  13   0       95.18       90.36     30.02 o 
  -1  13   0      212.41      179.13     38.64 o 
   0 -13   1        0.47       -3.92     18.77 o 
   1 -13   1        8.21       10.54     27.78 o 
   2 -13   1       39.38       47.58     30.33 o 
   3 -13   1      662.62      760.59     59.07 o 
   4 -13   1      271.95      331.76     42.47 o 
   5 -13   1       60.50      107.29     33.21 o 
   6 -13   1       97.14       60.67     31.29 o 
  -2 -12   1      153.35      131.56     37.04 o 
  -1 -12   1       36.17        7.02     37.04 o 
   0 -12   1       30.44       30.96     17.50 o 
   1 -12   1      107.63       90.36     33.85 o 
   2 -12   1      159.16      139.54     27.46 o 
   3 -12   1        3.22       21.07     23.63 o 
   4 -12   1      467.20      502.27     45.66 o 
   5 -12   1        1.14       -6.07     21.71 o 
   6 -12   1       34.99        9.58     33.21 o 
   7 -12   1       41.78       40.23     25.86 o 
   8 -12   1        3.54        3.51     24.91 o 
  -3 -11   1      244.52      291.21     41.19 o 
  -2 -11   1      249.08      280.03     36.72 o 
  -1 -11   1       19.76       12.13     27.46 o 
   0 -11   1       13.96       28.93     28.74 o 
   1 -11   1        0.40       -7.98     19.16 o 
   2 -11   1       55.12        0.00     25.86 o 
   3 -11   1      495.89      495.89     41.83 o 
   4 -11   1       13.89       13.73     22.99 o 
   5 -11   1      409.16      466.83     41.19 o 
   6 -11   1       13.77      -34.17     24.27 o 
   7 -11   1      115.16      107.29     31.61 o 
   8 -11   1      122.49      147.20     34.49 o 
   9 -11   1      239.39      191.27     37.68 o 
  -4 -10   1       67.47      129.64     26.82 o 
  -3 -10   1       56.15       65.78     28.10 o 
  -2 -10   1        9.22       49.17     19.80 o 
  -1 -10   1       42.28       29.70     29.38 o 
   0 -10   1      410.70      431.00     27.95 o 
   1 -10   1      126.79      111.44     26.18 o 
   2 -10   1     1087.45     1150.15     56.52 o 
   3 -10   1       25.01       40.55     23.31 o 
   4 -10   1       16.70       46.30     18.84 o 
   5 -10   1        0.11       55.24     15.97 o 
   6 -10   1      211.24      236.93     32.25 o 
   7 -10   1      474.31      437.13     41.83 o 
   8 -10   1       85.89      100.58     33.85 o 
   9 -10   1      145.08      166.04     34.80 o 
  10 -10   1       89.61       94.52     34.80 o 
  -5  -9   1      296.45      271.73     43.11 o 
  -4  -9   1       94.28      106.33     30.65 o 
  -3  -9   1       65.31       74.72     26.82 o 
  -2  -9   1      222.98      203.08     31.29 o 
  -1  -9   1      309.00      328.57     36.40 o 
   0  -9   1        9.67       12.25     14.37 o 
   1  -9   1     1498.22     1575.47     61.31 o 
   2  -9   1      210.47      172.43     30.02 o 
   3  -9   1      596.10      622.97     41.19 o 
   4  -9   1      197.57      228.31     28.74 o 
   5  -9   1      511.70      545.70     38.64 o 
   6  -9   1       99.99       52.37     27.78 o 
   7  -9   1       51.45        7.66     28.74 o 
   8  -9   1      121.73      128.04     30.65 o 
   9  -9   1       67.95       37.68     33.53 o 
  10  -9   1      328.51      358.58     45.66 o 
  -6  -8   1       57.39       40.23     33.85 o 
  -5  -8   1      411.25      448.31     47.58 o 
  -4  -8   1       55.01       97.39     25.54 o 
  -3  -8   1       69.35       99.94     25.23 o 
  -2  -8   1      188.83      170.51     28.74 o 
  -1  -8   1      186.41      181.37     30.02 o 
   0  -8   1     1296.61     1216.63     37.03 o 
   1  -8   1      372.02      352.52     29.70 o 
   2  -8   1     1606.36     1594.31     58.43 o 
   3  -8   1        6.19        7.34     15.97 o 
   4  -8   1     3592.62     3558.06     85.57 o 
   5  -8   1     3714.43     3649.06     89.09 o 
   6  -8   1      290.30      274.61     32.57 o 
   7  -8   1        3.73       -4.79     22.35 o 
   8  -8   1        5.14        5.43     19.80 o 
   9  -8   1       87.68      115.27     32.89 o 
  10  -8   1      147.73       98.99     34.17 o 
  -7  -7   1       11.98      -23.63     29.70 o 
  -6  -7   1      624.56      676.62     49.81 o 
  -5  -7   1      105.27       99.62     25.86 o 
  -4  -7   1       15.84       -4.79     18.84 o 
  -3  -7   1      158.87      108.88     25.23 o 
  -2  -7   1      180.71      210.74     27.78 o 
  -1  -7   1     4902.68     4748.76     94.83 o 
   0  -7   1      585.70      560.80     24.27 o 
   1  -7   1      167.98      174.34     22.67 o 
   2  -7   1      675.06      675.34     36.40 o 
   3  -7   1     1570.59     1647.63     54.28 o 
   4  -7   1      207.35      174.98     24.59 o 
   5  -7   1       29.71       34.49     20.76 o 
   6  -7   1      148.01      160.29     25.86 o 
   7  -7   1       76.66       91.96     24.59 o 
   8  -7   1      284.61      296.32     32.89 o 
   9  -7   1       74.36       11.18     31.61 o 
  10  -7   1        2.87      -22.35     26.82 o 
  11  -7   1       75.20      118.46     30.97 o 
  -8  -6   1        4.66      -38.64     28.74 o 
  -7  -6   1      244.76      221.28     36.40 o 
  -6  -6   1      294.97      257.68     34.80 o 
  -5  -6   1        1.06       -7.02     20.76 o 
  -4  -6   1      293.01      278.76     33.53 o 
  -3  -6   1      408.48      406.48     32.89 o 
  -2  -6   1      146.35      160.61     21.71 o 
  -1  -6   1      667.00      670.23     35.44 o 
   0  -6   1      298.09      258.71     15.79 o 
   1  -6   1        1.29       19.48     16.28 o 
   2  -6   1      683.83      701.20     33.21 o 
   3  -6   1       98.58       89.41     18.84 o 
   4  -6   1       30.87       60.35     15.01 o 
   5  -6   1      660.80      608.60     35.12 o 
   6  -6   1        4.58       31.61     15.01 o 
   7  -6   1      654.16      669.91     42.79 o 
   8  -6   1      165.10      153.59     29.38 o 
   9  -6   1      213.80      240.76     35.76 o 
  10  -6   1      200.07      202.76     33.85 o 
  11  -6   1       37.93       35.44     29.70 o 
  -8  -5   1      221.37      253.85     33.85 o 
  -7  -5   1        6.55       22.67     22.35 o 
  -6  -5   1       30.39       22.35     25.54 o 
  -5  -5   1       61.02       75.36     22.35 o 
  -4  -5   1      183.03      174.34     24.91 o 
  -3  -5   1       14.73       31.93     15.01 o 
  -2  -5   1     1906.74     1889.99     54.60 o 
  -1  -5   1       31.56       19.48     15.65 o 
   0  -5   1     1964.41     2138.44     35.67 o 
   1  -5   1     4006.94     4170.81     68.01 o 
   2  -5   1       27.31       54.92     13.41 o 
   3  -5   1     1355.54     1296.39     41.19 o 
   4  -5   1     2863.38     2937.96     64.50 o 
   5  -5   1      146.41      132.19     18.20 o 
   6  -5   1       13.59        7.02     15.65 o 
   7  -5   1        1.88      -28.10     18.84 o 
   8  -5   1      166.08      156.14     28.74 o 
   9  -5   1      170.00      188.07     30.02 o 
  10  -5   1      104.50       80.15     31.29 o 
  11  -5   1      164.28      165.08     39.28 o 
  -9  -4   1      135.00      179.13     31.29 o 
  -8  -4   1        3.02        6.07     24.91 o 
  -7  -4   1      294.86      315.80     33.85 o 
  -6  -4   1       20.23       42.79     18.52 o 
  -5  -4   1      861.85      919.29     46.94 o 
  -4  -4   1     2089.73     2185.67     62.58 o 
  -3  -4   1      326.66      296.32     25.23 o 
  -2  -4   1      180.63      178.49     19.16 o 
  -1  -4   1       26.73       14.69     11.18 o 
   0  -4   1     2265.02     2177.87     31.84 o 
   1  -4   1       10.72       20.12      9.58 o 
   2  -4   1     1336.92     1244.67     34.49 o 
   3  -4   1     2172.77     2540.10     51.73 o 
   4  -4   1     1350.38     1328.96     43.11 o 
   5  -4   1      393.81      371.99     27.14 o 
   6  -4   1      264.85      255.13     25.86 o 
   7  -4   1      245.47      247.46     28.74 o 
   8  -4   1     1003.00     1031.37     53.96 o 
   9  -4   1      818.49      831.80     54.92 o 
  10  -4   1       68.15       49.17     27.78 o 
  11  -4   1       13.56       35.12     28.10 o 
  -9  -3   1      110.70       93.56     33.21 o 
  -8  -3   1      253.36      248.74     32.57 o 
  -7  -3   1      980.53      947.71     56.52 o 
  -6  -3   1     1527.67     1565.89     62.27 o 
  -5  -3   1      254.12      217.45     26.50 o 
  -4  -3   1     1192.90     1138.02     43.75 o 
  -3  -3   1      193.01      219.68     19.80 o 
  -2  -3   1      629.68      700.24     28.10 o 
  -1  -3   1      879.16      946.11     28.42 o 
   0  -3   1     7864.58     7435.32     52.05 o 
   1  -3   1       49.03       30.33      9.90 o 
   2  -3   1     9020.93     9131.28     81.42 o 
   3  -3   1     3239.21     3183.19     54.28 o 
   4  -3   1     2182.52     2159.81     50.45 o 
   5  -3   1      244.72      332.40     25.54 o 
   6  -3   1     1920.83     2000.15     59.07 o 
   7  -3   1      711.07      663.84     38.96 o 
   8  -3   1       58.07       57.48     21.07 o 
   9  -3   1       10.44      -21.39     22.35 o 
  10  -3   1      160.28      182.64     37.68 o 
  11  -3   1       57.61       63.86     28.74 o 
 -10  -2   1        0.07      -14.05     30.02 o 
  -9  -2   1       75.70      115.27     29.06 o 
  -8  -2   1       54.98       60.03     26.18 o 
  -7  -2   1      652.95      705.67     44.06 o 
  -6  -2   1      565.69      525.26     37.04 o 
  -5  -2   1     2230.79     2284.66     62.90 o 
  -4  -2   1       61.71       60.67     15.01 o 
  -3  -2   1     4767.87     4596.45     69.29 o 
  -2  -2   1     3603.94     3451.73     52.05 o 
  -1  -2   1     3853.82     3809.99     46.30 o 
   0  -2   1     7165.70     7125.62     66.42 o 
   1  -2   1     6630.72     6478.78     53.64 o 
   2  -2   1     5462.02     5661.03     58.43 o 
   3  -2   1     1103.38     1103.85     31.61 o 
   4  -2   1      228.37      201.16     18.52 o 
   5  -2   1       19.75      -13.41     13.41 o 
   6  -2   1       25.11       45.66     14.37 o 
   7  -2   1      150.22      168.60     28.10 o 
   8  -2   1       34.05       53.32     17.88 o 
   9  -2   1      598.03      691.94     46.62 o 
  10  -2   1       51.75       62.90     30.02 o 
 -10  -1   1        4.33       13.41     25.23 o 
  -9  -1   1       80.06       51.73     32.25 o 
  -8  -1   1      314.93      318.35     35.44 o 
  -7  -1   1       50.07       48.22     22.67 o 
  -6  -1   1     2634.69     2608.75     70.25 o 
  -5  -1   1      761.25      717.81     34.49 o 
  -4  -1   1     1052.41     1123.65     37.36 o 
  -3  -1   1       50.56       53.01     12.77 o 
  -2  -1   1    32521.09    30129.99    560.71 o 
  -1  -1   1     3992.37     4086.20     38.96 o 
   0  -1   1     8567.56     7917.53    126.10 o 
   1  -1   1     1691.67     1639.33     23.63 o 
   2  -1   1      154.83      184.56     13.41 o 
   3  -1   1     1143.77     1093.31     30.97 o 
   4  -1   1       31.00       15.97     12.13 o 
   5  -1   1      914.16      856.07     37.04 o 
   6  -1   1       65.97       76.95     15.01 o 
   7  -1   1      735.97      708.55     43.11 o 
   8  -1   1      934.71      986.98     54.60 o 
   9  -1   1      294.45      242.67     37.04 o 
  10  -1   1       13.87       42.15     26.50 o 
 -10   0   1       19.47       -6.39     27.78 o 
  -9   0   1       95.15       98.99     29.38 o 
  -8   0   1        2.31        9.26     20.44 o 
  -7   0   1     2189.78     2290.40     70.89 o 
  -6   0   1       23.45       27.78     16.60 o 
  -5   0   1     1026.45      913.54     37.68 o 
  -4   0   1      285.81      283.55     20.12 o 
  -3   0   1     1501.63     1427.63     34.17 o 
  -2   0   1      363.20      427.24     16.28 o 
  -1   0   1     2840.05     2889.43     27.78 o 
   0   0   1      842.32      943.55     11.97 o 
   1   0   1     2587.02     2697.20     30.33 o 
   2   0   1     1079.95     1266.70     29.06 o 
   3   0   1     1974.55     1831.24     41.51 o 
   4   0   1     1598.53     1631.35     44.38 o 
   5   0   1      642.31      675.34     34.17 o 
   6   0   1      428.57      440.01     30.65 o 
   7   0   1      461.33      466.51     36.40 o 
   8   0   1       19.23       47.26     21.07 o 
   9   0   1        3.07       14.37     23.31 o 
  10   0   1        2.90       33.53     24.27 o 
 -11   1   1       18.41        7.02     28.10 o 
 -10   1   1        0.48      -21.39     23.63 o 
  -9   1   1      180.12      177.86     31.29 o 
  -8   1   1      407.46      438.73     38.64 o 
  -7   1   1       56.03       51.41     21.07 o 
  -6   1   1        0.22        1.60     12.13 o 
  -5   1   1      309.18      310.69     24.91 o 
  -4   1   1      232.19      252.25     17.56 o 
  -3   1   1     1016.27     1156.86     30.02 o 
  -2   1   1       50.41       72.80      9.26 o 
  -1   1   1     1723.39     1593.03     22.99 o 
   0   1   1     2067.00     2352.66     27.46 o 
   1   1   1      334.74      467.79     16.28 o 
   2   1   1       63.04      111.44     13.09 o 
   3   1   1       46.51       48.85     12.13 o 
   4   1   1       70.07       68.33     15.33 o 
   5   1   1       17.00       21.71     13.41 o 
   6   1   1      735.86      720.04     41.83 o 
   7   1   1      173.59      173.38     31.29 o 
   8   1   1      139.30       88.77     27.78 o 
   9   1   1      109.37      112.40     30.02 o 
  10   1   1      214.29      244.91     40.87 o 
 -11   2   1       25.18       55.56     29.06 o 
 -10   2   1        3.52      -12.13     21.07 o 
  -9   2   1     1139.74     1168.03     62.58 o 
  -8   2   1      150.33      152.31     27.46 o 
  -7   2   1        5.69       27.78     16.28 o 
  -6   2   1     1300.86     1308.85     47.58 o 
  -5   2   1      517.73      547.30     30.33 o 
  -4   2   1        3.73       15.01     10.22 o 
  -3   2   1       27.37       33.53     11.81 o 
  -2   2   1     7509.40     7760.48     67.37 o 
  -1   2   1    21710.81    20157.65    414.46 o 
   0   2   1      126.20      245.95      9.93 o 
   1   2   1      805.56      778.48     24.59 o 
   2   2   1      309.73      274.61     18.52 o 
   3   2   1     1279.32     1373.35     41.51 o 
   4   2   1     8363.16     8155.79    109.52 o 
   5   2   1     1311.37     1360.89     50.77 o 
   6   2   1        0.60      -28.10     20.12 o 
   7   2   1       42.79       45.34     22.67 o 
   8   2   1       60.25       44.38     26.82 o 
   9   2   1      206.71      320.59     38.32 o 
 -11   3   1       81.42       58.11     30.97 o 
 -10   3   1      564.89      611.16     53.01 o 
  -9   3   1      120.80      148.48     27.78 o 
  -8   3   1       26.22       19.80     21.07 o 
  -7   3   1      171.87      158.38     24.91 o 
  -6   3   1     1179.23     1237.64     47.58 o 
  -5   3   1     1559.03     1406.88     46.30 o 
  -4   3   1       64.74       59.07     12.13 o 
  -3   3   1     2794.39     2747.33     49.81 o 
  -2   3   1     4470.43     4827.63     60.67 o 
  -1   3   1    10464.36    11080.34     88.13 o 
   0   3   1      763.62      790.49     18.40 o 
   1   3   1     1861.88     1837.62     41.51 o 
   2   3   1     2523.61     2635.90     54.28 o 
   3   3   1     2319.53     2243.15     56.20 o 
   4   3   1      736.07      728.98     38.00 o 
   5   3   1      100.77       35.44     21.39 o 
   6   3   1        0.38       19.80     20.44 o 
   7   3   1      206.08      225.75     30.65 o 
   8   3   1      439.16      524.94     45.66 o 
   9   3   1       57.22      139.54     26.18 o 
 -11   4   1       40.99       16.92     31.93 o 
 -10   4   1       40.39       11.81     30.65 o 
  -9   4   1      145.99      220.96     32.25 o 
  -8   4   1      827.23      824.77     46.30 o 
  -7   4   1     1258.27     1203.48     50.77 o 
  -6   4   1     3516.15     3754.43     81.42 o 
  -5   4   1      944.69      928.23     38.32 o 
  -4   4   1      737.34      749.10     31.61 o 
  -3   4   1     3127.67     3122.20     58.11 o 
  -2   4   1     1630.42     1673.18     40.87 o 
  -1   4   1        7.57       22.67      9.58 o 
   0   4   1      700.01      717.52     28.90 o 
   1   4   1      133.74      183.92     16.60 o 
   2   4   1     2627.66     2637.17     60.35 o 
   3   4   1      195.52      174.02     22.03 o 
   4   4   1     1402.17     1414.54     52.37 o 
   5   4   1       82.55       89.09     19.80 o 
   6   4   1      726.40      721.96     48.85 o 
   7   4   1      489.34      519.83     46.30 o 
   8   4   1       36.00       25.54     29.70 o 
 -11   5   1        0.02        6.71     26.82 o 
 -10   5   1      224.52      268.86     36.72 o 
  -9   5   1      847.51      878.74     53.64 o 
  -8   5   1       68.17       76.95     24.59 o 
  -7   5   1      292.10      312.92     33.85 o 
  -6   5   1      688.21      645.96     38.00 o 
  -5   5   1      745.54      733.13     36.08 o 
  -4   5   1       92.73      144.65     19.48 o 
  -3   5   1      524.92      556.56     28.74 o 
  -2   5   1      195.97      217.45     20.44 o 
  -1   5   1       22.46       38.64     13.41 o 
   0   5   1       13.86       21.83      8.67 o 
   1   5   1     2947.50     3133.70     66.10 o 
   2   5   1      403.57      421.49     28.10 o 
   3   5   1      911.09      875.55     42.79 o 
   4   5   1        7.20      -22.03     19.48 o 
   5   5   1        8.77       34.49     15.33 o 
   6   5   1       98.39       90.05     29.38 o 
   7   5   1      170.62      129.96     30.65 o 
   8   5   1      258.85      292.81     44.06 o 
 -11   6   1       17.18       48.22     24.27 o 
 -10   6   1       10.48       15.33     24.59 o 
  -9   6   1      159.93      104.41     30.97 o 
  -8   6   1      398.97      430.75     37.04 o 
  -7   6   1       21.27       49.81     20.44 o 
  -6   6   1      116.24      134.11     22.99 o 
  -5   6   1      424.48      334.64     30.65 o 
  -4   6   1      546.32      595.19     33.53 o 
  -3   6   1     2936.19     3082.61     68.33 o 
  -2   6   1      478.00      490.46     31.29 o 
  -1   6   1        9.76       19.48     13.73 o 
   0   6   1      250.68      240.06     19.00 o 
   1   6   1      387.04      425.96     31.61 o 
   2   6   1      600.04      566.77     36.08 o 
   3   6   1      218.62      159.34     25.54 o 
   4   6   1       43.21       33.85     22.99 o 
   5   6   1      274.52      269.18     37.04 o 
   6   6   1       53.70       38.00     27.78 o 
   7   6   1      312.64      333.36     42.79 o 
 -11   7   1        0.69      -14.05     23.31 o 
 -10   7   1       11.34        6.39     22.03 o 
  -9   7   1        6.16      -16.60     20.44 o 
  -8   7   1      446.19      453.42     39.28 o 
  -7   7   1     1806.91     1809.52     69.29 o 
  -6   7   1      439.99      444.48     36.40 o 
  -5   7   1       55.70       71.21     18.84 o 
  -4   7   1      109.84      107.93     17.56 o 
  -3   7   1       96.29      113.67     20.12 o 
  -2   7   1        6.46       -4.79     15.65 o 
  -1   7   1      531.30      557.83     37.36 o 
   0   7   1        5.21        7.99     11.00 o 
   1   7   1     2029.31     2017.71     64.50 o 
   2   7   1       20.77       20.44     24.27 o 
   3   7   1      301.69      266.30     30.33 o 
   4   7   1      560.16      522.07     43.75 o 
   5   7   1      102.42       83.02     33.53 o 
   6   7   1      450.71      508.02     48.85 o 
 -10   8   1       96.70       77.91     33.85 o 
  -9   8   1       55.59       81.74     21.07 o 
  -8   8   1      123.83       58.11     30.02 o 
  -7   8   1      330.05      290.25     37.36 o 
  -6   8   1      755.15      726.11     44.06 o 
  -5   8   1        2.94      -30.65     20.44 o 
  -4   8   1     1301.11     1342.06     55.56 o 
  -3   8   1     1891.18     1868.92     62.90 o 
  -2   8   1     1065.55      984.11     47.58 o 
  -1   8   1        7.94      -32.09     21.39 o 
   0   8   1     5391.55     5407.62     77.44 o 
   1   8   1        9.04       21.71     19.48 o 
   2   8   1       60.98       56.52     24.59 o 
   3   8   1        0.52        0.00     23.31 o 
   4   8   1       14.44        2.87     18.84 o 
   5   8   1       61.16       31.93     31.93 o 
   6   8   1        4.64       24.91     33.85 o 
 -10   9   1       68.26       37.68     33.21 o 
  -9   9   1      148.35      127.40     32.25 o 
  -8   9   1      223.27      218.09     36.08 o 
  -7   9   1      111.76      109.20     27.78 o 
  -6   9   1       24.20      -14.37     22.67 o 
  -5   9   1        7.33       27.78     19.48 o 
  -4   9   1      309.39      281.63     30.65 o 
  -3   9   1     1030.21     1092.99     52.37 o 
  -2   9   1     2014.08     1881.37     70.57 o 
  -1   9   1     3782.54     3650.66     94.20 o 
   0   9   1      339.35      351.76     26.18 o 
   1   9   1       16.78       12.45     21.07 o 
   2   9   1       10.14       69.93     22.99 o 
   3   9   1      551.60      573.48     47.90 o 
   4   9   1      452.66      420.85     42.15 o 
   5   9   1        2.26       14.05     30.97 o 
 -10  10   1       59.25       39.59     32.89 o 
  -9  10   1       58.00       66.42     28.42 o 
  -8  10   1      867.37      865.33     58.43 o 
  -7  10   1      520.50      507.38     45.34 o 
  -6  10   1        0.65        0.00     18.20 o 
  -5  10   1       20.32       28.42     20.76 o 
  -4  10   1        2.42      -30.17     20.12 o 
  -3  10   1        1.99      -12.13     19.80 o 
  -2  10   1      500.70      548.57     44.06 o 
  -1  10   1      128.16      143.05     29.70 o 
   0  10   1       38.39       33.95     17.63 o 
   1  10   1      116.70      142.09     29.06 o 
   2  10   1      583.84      636.38     51.73 o 
   3  10   1      104.08      118.78     33.21 o 
   4  10   1       16.77      -14.05     32.89 o 
  -9  11   1      238.52      265.67     43.75 o 
  -8  11   1       26.95       36.08     23.95 o 
  -7  11   1       39.75       74.72     27.46 o 
  -6  11   1       83.69       62.58     29.70 o 
  -5  11   1       10.00       22.99     20.44 o 
  -4  11   1      206.71      193.50     36.08 o 
  -3  11   1      542.42      564.54     48.53 o 
  -2  11   1        0.07      -16.60     24.27 o 
  -1  11   1      275.33      255.45     38.64 o 
   0  11   1      153.48      206.49     23.27 o 
   1  11   1       64.85       76.95     27.14 o 
   2  11   1        4.27      -23.63     27.14 o 
  -8  12   1       52.48      100.26     28.74 o 
  -7  12   1       39.42       47.90     25.54 o 
  -6  12   1      215.69      185.20     36.40 o 
  -5  12   1       72.34      128.04     30.97 o 
  -4  12   1        0.86        0.00     22.35 o 
  -3  12   1        8.73       43.75     23.31 o 
  -2  12   1      107.47      136.34     33.21 o 
  -1  12   1       12.01       42.47     25.54 o 
   0  12   1       62.39       68.36     23.20 o 
   1  12   1       35.99       83.02     29.06 o 
  -6  13   1       10.40      -17.56     30.02 o 
  -5  13   1      124.50       38.96     35.44 o 
  -4  13   1      128.27      184.56     38.00 o 
  -3  13   1       70.42       52.37     34.80 o 
  -2  13   1      112.50       53.32     35.44 o 
   0 -13   2        6.29       -2.93     15.59 o 
   1 -13   2       40.40       92.92     25.86 o 
   2 -13   2        0.35      -22.99     23.95 o 
   3 -13   2       13.93      -16.28     31.29 o 
   4 -13   2      165.29      188.07     38.00 o 
   5 -13   2      295.66      278.44     43.43 o 
   6 -13   2      140.25      145.29     34.49 o 
   7 -13   2        3.46      -39.28     31.93 o 
  -2 -12   2       36.53       82.38     28.74 o 
  -1 -12   2       29.43       50.45     30.33 o 
   0 -12   2       85.50      100.09     20.32 o 
   1 -12   2       25.67       48.85     22.03 o 
   2 -12   2       53.53        0.00     29.70 o 
   3 -12   2      454.57      491.10     44.06 o 
   4 -12   2      133.25      112.08     34.80 o 
   5 -12   2       89.09       62.27     27.78 o 
   6 -12   2        4.87        0.00     21.71 o 
   7 -12   2       59.44       30.02     27.78 o 
   8 -12   2       28.04       28.42     26.50 o 
  -3 -11   2       14.98       27.46     25.86 o 
  -2 -11   2      126.45      130.60     30.97 o 
  -1 -11   2       76.37      101.54     27.14 o 
   0 -11   2      141.68      138.26     21.31 o 
   1 -11   2        2.68       32.57     22.03 o 
   2 -11   2       68.34       53.01     23.63 o 
   3 -11   2      442.54      520.47     41.83 o 
   4 -11   2      216.76      216.81     32.57 o 
   5 -11   2       48.66       19.48     25.86 o 
   6 -11   2       21.11       11.50     24.27 o 
   7 -11   2      594.16      624.25     52.05 o 
   8 -11   2      386.49      387.64     45.98 o 
   9 -11   2       32.70       14.37     34.49 o 
  -5 -10   2      115.21      171.79     33.21 o 
  -4 -10   2       80.54       83.34     31.93 o 
  -3 -10   2      128.38      195.74     29.70 o 
  -2 -10   2      246.32      200.21     35.76 o 
  -1 -10   2        0.04      -17.88     24.91 o 
   0 -10   2       23.15       31.00     15.23 o 
   1 -10   2       16.39       19.16     21.39 o 
   2 -10   2      853.14      852.87     50.13 o 
   3 -10   2      662.34      617.86     40.55 o 
   4 -10   2      109.71      106.33     30.02 o 
   5 -10   2        5.05        7.34     21.71 o 
   6 -10   2      194.01      244.59     30.65 o 
   7 -10   2       38.58       53.64     24.91 o 
   8 -10   2      134.39      104.09     29.70 o 
   9 -10   2       50.64       97.07     29.38 o 
  -6  -9   2       14.39       39.91     28.10 o 
  -5  -9   2       23.02       -9.58     29.06 o 
  -4  -9   2      131.59       80.47     30.65 o 
  -3  -9   2       57.89       65.14     24.91 o 
  -2  -9   2      225.51      238.20     32.25 o 
  -1  -9   2     1191.74     1175.38     56.84 o 
   0  -9   2      703.25      680.61     31.16 o 
   1  -9   2       48.71       62.27     22.67 o 
   2  -9   2      787.43      785.18     43.75 o 
   3  -9   2     2978.85     3098.89     83.98 o 
   4  -9   2       14.57       19.16     20.76 o 
   5  -9   2       34.78       11.18     22.67 o 
   6  -9   2       73.05       71.84     21.07 o 
   7  -9   2        7.07      -20.44     22.35 o 
   8  -9   2      380.64      372.95     42.47 o 
   9  -9   2      291.07      341.34     40.23 o 
  10  -9   2      320.05      383.81     48.53 o 
  -6  -8   2       21.30       29.70     26.18 o 
  -5  -8   2       71.23       11.81     31.29 o 
  -4  -8   2       36.02       55.56     24.59 o 
  -3  -8   2      858.73      873.31     51.09 o 
  -2  -8   2     1372.01     1457.65     61.31 o 
  -1  -8   2       46.78       27.78     22.67 o 
   0  -8   2       31.87       25.48     12.59 o 
   1  -8   2      196.49      174.66     24.27 o 
   2  -8   2     1241.56     1263.82     50.13 o 
   3  -8   2      351.91      349.32     31.93 o 
   4  -8   2      275.02      253.53     27.46 o 
   5  -8   2        0.47       -1.92     17.56 o 
   6  -8   2      660.38      673.42     44.70 o 
   7  -8   2       55.29       60.67     23.31 o 
   8  -8   2       78.24       32.25     29.70 o 
   9  -8   2       12.74      -35.76     28.10 o 
  10  -8   2       94.33      120.38     33.85 o 
  -7  -7   2        1.04       23.31     26.18 o 
  -6  -7   2        0.18       32.57     23.95 o 
  -5  -7   2       35.34       18.52     24.27 o 
  -4  -7   2      351.83      322.82     35.76 o 
  -3  -7   2      170.06      167.00     26.82 o 
  -2  -7   2      262.64      294.72     29.06 o 
  -1  -7   2     2036.90     2081.26     63.22 o 
   0  -7   2       54.05       70.09     12.82 o 
   1  -7   2     3170.62     3097.30     71.21 o 
   2  -7   2     1338.32     1382.93     48.22 o 
   3  -7   2       57.67       63.22     19.16 o 
   4  -7   2      490.51      444.16     33.85 o 
   5  -7   2      655.97      626.16     38.96 o 
   6  -7   2       20.45       38.64     21.71 o 
   7  -7   2       88.36      138.90     22.99 o 
   8  -7   2       13.83       74.08     18.52 o 
   9  -7   2       21.80        5.75     23.63 o 
  10  -7   2        3.47       16.28     24.91 o 
  -8  -6   2        2.12      -27.46     24.91 o 
  -7  -6   2        1.09       15.33     19.48 o 
  -6  -6   2        1.59       15.97     23.63 o 
  -5  -6   2      493.70      455.97     38.00 o 
  -4  -6   2      324.21      319.63     31.93 o 
  -3  -6   2       46.75       32.57     17.24 o 
  -2  -6   2      209.37      227.99     24.91 o 
  -1  -6   2       28.08       25.86     15.33 o 
   0  -6   2     1668.02     1831.40     36.58 o 
   1  -6   2      373.56      432.98     27.14 o 
   2  -6   2     1175.70     1202.52     42.15 o 
   3  -6   2      509.77      443.52     26.82 o 
   4  -6   2     3124.93     3158.92     71.53 o 
   5  -6   2      578.81      555.60     34.49 o 
   6  -6   2      190.80      185.52     25.54 o 
   7  -6   2      622.92      614.03     43.43 o 
   8  -6   2      640.53      590.40     46.30 o 
   9  -6   2      803.05      759.64     52.37 o 
  10  -6   2       12.61       44.38     23.95 o 
  11  -6   2       14.47       36.08     28.74 o 
  -8  -5   2       77.01       60.35     30.33 o 
  -7  -5   2       57.90       86.21     22.67 o 
  -6  -5   2      981.10      979.64     55.24 o 
  -5  -5   2      469.11      534.84     38.64 o 
  -4  -5   2      117.73      144.97     22.67 o 
  -3  -5   2       22.67       18.84     13.41 o 
  -2  -5   2      404.74      442.88     28.10 o 
  -1  -5   2       17.00        8.30     14.69 o 
   0  -5   2      407.55      377.64     26.34 o 
   1  -5   2     1592.09     1577.07     42.47 o 
   2  -5   2       45.21       33.53     13.09 o 
   3  -5   2     4677.83     4613.38     75.68 o 
   4  -5   2     5754.89     5835.69     90.68 o 
   5  -5   2      315.89        6.07     14.05 o 
   6  -5   2      213.30      181.69     25.86 o 
   7  -5   2      583.21      553.68     39.91 o 
   8  -5   2      511.11      460.76     40.55 o 
   9  -5   2      178.43      129.32     36.72 o 
  10  -5   2        9.65       50.45     23.95 o 
  11  -5   2        7.33       75.36     23.95 o 
  -9  -4   2       11.89       40.55     27.46 o 
  -8  -4   2        0.71      -39.75     26.50 o 
  -7  -4   2      565.82      711.10     46.62 o 
  -6  -4   2       83.57       26.18     25.23 o 
  -5  -4   2      188.75      213.62     23.95 o 
  -4  -4   2      105.17      106.33     22.03 o 
  -3  -4   2      355.44      326.65     23.95 o 
  -2  -4   2     2641.98     2507.53     54.28 o 
  -1  -4   2      422.58      414.14     22.35 o 
   0  -4   2     1590.68     1531.70     26.98 o 
   1  -4   2     1186.75     1170.91     32.89 o 
   2  -4   2     2418.85     2543.30     48.85 o 
   3  -4   2     1381.80     1546.09     41.51 o 
   4  -4   2     3958.12     3858.21     70.89 o 
   5  -4   2      433.38      404.56     28.74 o 
   6  -4   2      947.21      912.58     43.75 o 
   7  -4   2       90.58      106.97     22.03 o 
   8  -4   2        7.75       -9.26     21.71 o 
   9  -4   2      182.29      164.12     32.89 o 
  10  -4   2      275.67      270.77     38.96 o 
  11  -4   2      209.28      176.26     45.98 o 
  -9  -3   2        1.16        3.19     22.03 o 
  -8  -3   2      491.49      505.79     43.75 o 
  -7  -3   2      290.47      209.15     33.53 o 
  -6  -3   2      164.44      159.97     25.54 o 
  -5  -3   2     4676.58     4422.11     89.73 o 
  -4  -3   2     2011.27     2029.85     56.52 o 
  -3  -3   2      417.85      422.13     25.23 o 
  -2  -3   2     2344.68     2205.15     46.62 o 
  -1  -3   2       42.70       53.96     11.81 o 
   0  -3   2     8383.57     8283.02     52.72 o 
   1  -3   2       30.45       21.39      9.90 o 
   2  -3   2      102.68       54.28     11.50 o 
   3  -3   2     3110.55     3119.33     55.24 o 
   4  -3   2     1729.80     1729.06     46.30 o 
   5  -3   2     2607.22     2596.62     63.22 o 
   6  -3   2      218.43      318.03     25.86 o 
   7  -3   2      592.92      620.10     39.59 o 
   8  -3   2      424.54      477.69     39.28 o 
   9  -3   2      217.27      244.91     31.61 o 
  10  -3   2       50.20       41.19     27.14 o 
 -10  -2   2        6.56       -6.71     27.46 o 
  -9  -2   2        4.15        0.00     23.95 o 
  -8  -2   2       89.30       79.51     25.86 o 
  -7  -2   2      541.36      519.52     43.11 o 
  -6  -2   2     1773.51     1775.36     61.63 o 
  -5  -2   2     1039.66     1117.58     45.66 o 
  -4  -2   2      354.05      333.04     23.95 o 
  -3  -2   2      277.67      218.09     18.20 o 
  -2  -2   2     2139.30     1931.18     39.59 o 
  -1  -2   2       22.51       40.55      8.62 o 
   0  -2   2      800.30      862.63     15.13 o 
   1  -2   2     1365.48     1461.16     27.78 o 
   2  -2   2    33654.55    31926.42    603.49 o 
   3  -2   2      656.74      667.36     26.18 o 
   4  -2   2       50.47       38.00     13.73 o 
   5  -2   2      450.41      403.93     28.10 o 
   6  -2   2      643.26      682.68     36.40 o 
   7  -2   2      900.89      856.71     46.94 o 
   8  -2   2      287.93      290.25     32.25 o 
   9  -2   2      389.15      386.36     44.06 o 
  10  -2   2       67.89      106.97     25.86 o 
 -10  -1   2        9.71        6.39     25.54 o 
  -9  -1   2       51.98        5.75     28.74 o 
  -8  -1   2       30.85       65.14     21.07 o 
  -7  -1   2       94.27       85.89     20.12 o 
  -6  -1   2      366.37      360.50     29.06 o 
  -5  -1   2      337.09      368.80     24.59 o 
  -4  -1   2       34.50        5.43     13.73 o 
  -3  -1   2     4483.90     4413.17     62.27 o 
  -2  -1   2     1721.10     1888.39     34.80 o 
  -1  -1   2     1184.22     1188.79     22.99 o 
   0  -1   2      568.44      560.99     10.16 o 
   1  -1   2     3725.23     3806.48     40.23 o 
   2  -1   2     3800.22     3425.23     47.26 o 
   3  -1   2     1028.90     1095.87     33.21 o 
   4  -1   2      267.96      319.63     21.71 o 
   5  -1   2      850.59      888.32     38.32 o 
   6  -1   2      997.05     1136.74     47.58 o 
   7  -1   2      484.18      403.93     38.96 o 
   8  -1   2     1464.74     1607.08     68.33 o 
   9  -1   2       33.20      -20.12     27.14 o 
  10  -1   2      278.77      273.01     45.98 o 
 -11   0   2        8.01      -35.76     30.97 o 
 -10   0   2       20.48       40.55     20.44 o 
  -9   0   2      459.08      350.92     38.96 o 
  -8   0   2      806.02      799.87     48.53 o 
  -7   0   2      917.60      907.80     46.62 o 
  -6   0   2      328.47      370.72     27.78 o 
  -5   0   2      574.46      587.53     31.93 o 
  -4   0   2        2.39       -7.02     11.18 o 
  -3   0   2      166.49      197.65     15.01 o 
  -2   0   2    14263.44    14150.18     86.21 o 
  -1   0   2      510.01      487.27     14.37 o 
   0   0   2     7002.44     7431.43    319.31 o 
   1   0   2    19925.04    18272.45    378.70 o 
   2   0   2    29546.12    27035.25    571.56 o 
   3   0   2     7043.10     6816.93     81.10 o 
   4   0   2        7.82       22.99     13.73 o 
   5   0   2       11.92       36.40     13.41 o 
   6   0   2       85.20       86.21     20.44 o 
   7   0   2      117.65      105.05     25.86 o 
   8   0   2        2.27       25.86     20.44 o 
   9   0   2       60.65       60.03     24.59 o 
  10   0   2       58.42       38.00     32.57 o 
 -11   1   2       47.05       34.80     26.50 o 
 -10   1   2      204.33      178.81     33.21 o 
  -9   1   2      406.87      409.35     41.51 o 
  -8   1   2       63.34       75.68     22.99 o 
  -7   1   2        6.31       20.44     16.60 o 
  -6   1   2       13.29       18.52     14.05 o 
  -5   1   2      588.73      622.33     30.65 o 
  -4   1   2      679.60      707.27     28.42 o 
  -3   1   2     1353.55     1222.63     30.97 o 
  -2   1   2       36.51       38.32      9.90 o 
  -1   1   2     4503.21     5221.02     45.98 o 
   0   1   2       36.92       23.78      7.50 o 
   1   1   2      981.19      988.26     25.54 o 
   2   1   2     4480.25     4623.91     61.95 o 
   3   1   2     7835.25     7947.92     92.92 o 
   4   1   2     1108.30     1041.91     39.59 o 
   5   1   2       24.06       16.28     15.65 o 
   6   1   2      119.68      174.02     25.86 o 
   7   1   2       11.20       -7.02     20.12 o 
   8   1   2      153.69      162.53     28.10 o 
   9   1   2       52.97       44.06     30.02 o 
 -11   2   2       98.96       30.65     38.00 o 
 -10   2   2       95.77      151.03     29.38 o 
  -9   2   2      216.66      178.81     32.89 o 
  -8   2   2      465.57      446.71     35.76 o 
  -7   2   2     1054.60     1007.74     47.26 o 
  -6   2   2      962.35      937.81     42.15 o 
  -5   2   2       76.00      108.57     18.20 o 
  -4   2   2       46.88       75.04     12.77 o 
  -3   2   2     5707.45     5684.34     68.01 o 
  -2   2   2     2980.52     2893.58     44.06 o 
  -1   2   2     4189.03     3931.97     47.58 o 
   0   2   2      285.66      255.09     25.23 o 
   1   2   2     1408.06     1433.06     33.85 o 
   2   2   2     7181.82     7801.04     87.81 o 
   3   2   2     1662.58     1650.83     46.94 o 
   4   2   2        2.73        0.00     16.60 o 
   5   2   2       35.94       40.87     19.48 o 
   6   2   2     1349.54     1370.47     59.71 o 
   7   2   2      417.97      445.76     42.79 o 
   8   2   2        0.28      -17.24     24.27 o 
   9   2   2        4.17       13.41     29.06 o 
 -11   3   2      119.13      114.31     37.36 o 
 -10   3   2       28.98       23.31     26.18 o 
  -9   3   2      592.95      554.00     46.94 o 
  -8   3   2     1055.38     1098.10     54.60 o 
  -7   3   2       10.70        9.26     15.65 o 
  -6   3   2      146.12      163.17     21.07 o 
  -5   3   2     1127.63     1169.31     41.83 o 
  -4   3   2      928.60      951.22     34.80 o 
  -3   3   2      419.71      421.81     22.03 o 
  -2   3   2     1043.20      963.99     29.70 o 
  -1   3   2      460.16      443.52     21.39 o 
   0   3   2     1709.01     1765.38     28.90 o 
   1   3   2     6785.34     6954.55     82.38 o 
   2   3   2      404.59      479.92     26.50 o 
   3   3   2      472.21      431.71     29.38 o 
   4   3   2      372.34      212.02     34.17 o 
   5   3   2      117.45      111.76     20.76 o 
   6   3   2      110.02       94.20     24.27 o 
   7   3   2       70.27       50.77     30.02 o 
   8   3   2       73.57       95.15     27.46 o 
   9   3   2      115.59       70.25     33.85 o 
 -11   4   2       51.74       90.36     32.25 o 
 -10   4   2       44.33       17.56     26.82 o 
  -9   4   2      174.47      201.16     33.21 o 
  -8   4   2        0.38       -2.24     19.80 o 
  -7   4   2       25.51       20.76     20.76 o 
  -6   4   2       39.95       35.76     16.60 o 
  -5   4   2      235.38      216.17     23.63 o 
  -4   4   2      525.40      491.74     27.78 o 
  -3   4   2     3288.24     3465.78     61.95 o 
  -2   4   2      358.46      407.12     22.35 o 
  -1   4   2     1659.93     1866.36     43.75 o 
   0   4   2      798.18      811.30     22.13 o 
   1   4   2      166.54      144.97     18.84 o 
   2   4   2      126.93       80.15     19.48 o 
   3   4   2        1.10       25.54     12.77 o 
   4   4   2      200.92      210.42     26.18 o 
   5   4   2       50.68       38.96     16.92 o 
   6   4   2      168.81      167.96     28.42 o 
   7   4   2       96.67      121.34     27.46 o 
   8   4   2      329.37      346.77     43.11 o 
 -11   5   2      134.74      172.11     33.53 o 
 -10   5   2       35.20       17.88     23.95 o 
  -9   5   2      330.15      370.72     37.36 o 
  -8   5   2      126.88      128.68     23.95 o 
  -7   5   2     1479.25     1394.74     56.20 o 
  -6   5   2     2173.96     2212.17     66.10 o 
  -5   5   2      584.45      637.98     33.85 o 
  -4   5   2      219.36      145.92     19.80 o 
  -3   5   2     1343.26     1327.05     42.79 o 
  -2   5   2      958.65     1102.57     38.96 o 
  -1   5   2      190.69      173.38     18.20 o 
   0   5   2      811.33      828.51     48.69 o 
   1   5   2       29.71       18.20     16.60 o 
   2   5   2       17.59       20.76     15.65 o 
   3   5   2     2209.92     2248.89     68.33 o 
   4   5   2       47.90       54.60     21.39 o 
   5   5   2        4.11        9.58     20.12 o 
   6   5   2      285.11      308.13     38.00 o 
   7   5   2      219.00      204.04     39.91 o 
   8   5   2      222.98      192.22     40.87 o 
 -11   6   2       22.61       -6.71     28.42 o 
 -10   6   2        8.97        6.07     23.95 o 
  -9   6   2       62.85       90.68     22.35 o 
  -8   6   2       60.14        4.79     25.86 o 
  -7   6   2      778.48      729.62     44.06 o 
  -6   6   2      309.31      295.36     26.18 o 
  -5   6   2       45.69       52.05     17.88 o 
  -4   6   2       59.80       64.82     13.09 o 
  -3   6   2     1921.13     1976.20     57.16 o 
  -2   6   2     3531.35     3513.68     74.08 o 
  -1   6   2      112.78      133.15     19.48 o 
   0   6   2     2829.65     2838.32     49.00 o 
   1   6   2      676.18      741.12     39.91 o 
   2   6   2     1464.02     1440.40     55.24 o 
   3   6   2      105.89      131.24     24.59 o 
   4   6   2       51.62       44.70     23.31 o 
   5   6   2      103.16      117.51     26.50 o 
   6   6   2       63.73       81.74     28.10 o 
   7   6   2       35.83      129.96     28.10 o 
 -11   7   2        2.13        3.51     27.46 o 
 -10   7   2       13.79        0.00     23.95 o 
  -9   7   2       84.85       91.64     26.82 o 
  -8   7   2     1283.97     1327.69     64.18 o 
  -7   7   2      162.52      179.13     29.70 o 
  -6   7   2     2428.71     2453.57     74.08 o 
  -5   7   2     2057.59     2019.95     64.50 o 
  -4   7   2      882.92      885.12     43.11 o 
  -3   7   2      169.59      181.37     24.27 o 
  -2   7   2     1319.04     1229.98     48.53 o 
  -1   7   2     1702.15     1754.60     57.79 o 
   0   7   2     1098.98     1104.05     58.43 o 
   1   7   2     1762.58     1647.63     61.63 o 
   2   7   2       37.46       17.24     22.99 o 
   3   7   2      110.06      108.88     27.14 o 
   4   7   2       49.94       15.97     22.35 o 
   5   7   2      529.80      605.09     49.17 o 
   6   7   2       98.88       73.12     31.29 o 
 -10   8   2      179.42      174.98     32.57 o 
  -9   8   2       65.70       64.50     28.42 o 
  -8   8   2       74.91       76.95     29.06 o 
  -7   8   2      499.06      510.57     39.91 o 
  -6   8   2       84.63       66.74     26.82 o 
  -5   8   2        5.70       10.54     19.80 o 
  -4   8   2       87.59       96.43     22.99 o 
  -3   8   2      955.86      881.29     45.66 o 
  -2   8   2     1610.16     1643.80     60.99 o 
  -1   8   2     1056.00     1182.72     52.37 o 
   0   8   2     1612.45     1642.64     68.01 o 
   1   8   2      694.54      681.09     47.26 o 
   2   8   2      361.69      315.16     38.64 o 
   3   8   2        0.87      -10.54     19.80 o 
   4   8   2        3.91       20.76     22.03 o 
   5   8   2       39.90       52.69     32.89 o 
 -10   9   2        0.00       34.17     23.31 o 
  -9   9   2       31.45       56.20     26.50 o 
  -8   9   2      360.24      319.63     42.79 o 
  -7   9   2        3.29      -13.09     19.16 o 
  -6   9   2      126.07      140.82     26.82 o 
  -5   9   2      191.76      205.00     30.33 o 
  -4   9   2      147.52      120.70     28.42 o 
  -3   9   2      732.33      715.57     44.70 o 
  -2   9   2        1.28       15.65     20.76 o 
  -1   9   2       34.98       39.28     27.46 o 
   0   9   2      395.95      370.01     28.90 o 
   1   9   2        4.66       -7.66     22.03 o 
   2   9   2       47.17       14.05     27.14 o 
   3   9   2        0.88        0.00     23.31 o 
   4   9   2        0.06       13.41     29.06 o 
 -10  10   2       11.53      -28.42     27.14 o 
  -9  10   2      409.07      463.32     49.81 o 
  -8  10   2       93.05      141.13     33.21 o 
  -7  10   2        4.77       48.85     21.07 o 
  -6  10   2      179.27      175.62     33.21 o 
  -5  10   2      154.66      134.43     30.02 o 
  -4  10   2       45.95       25.54     23.31 o 
  -3  10   2       14.05       32.89     24.27 o 
  -2  10   2      317.02      302.07     37.04 o 
  -1  10   2      392.49      366.57     38.32 o 
   0  10   2      117.14      116.93     70.57 o 
   1  10   2      116.12       70.25     30.33 o 
   2  10   2       71.09       72.16     30.65 o 
   3  10   2        5.72      -40.23     27.14 o 
  -9  11   2       35.03       42.79     29.06 o 
  -8  11   2       12.06       13.41     25.23 o 
  -7  11   2       16.20      -45.98     30.65 o 
  -6  11   2       17.31       36.40     23.63 o 
  -5  11   2      274.60      281.63     37.36 o 
  -4  11   2       49.77       71.84     25.54 o 
  -3  11   2      426.32      460.12     44.70 o 
  -2  11   2      255.26      229.26     32.57 o 
  -1  11   2      155.60       98.67     33.21 o 
   0  11   2        0.64      -11.94     18.03 o 
   1  11   2       32.98       79.51     24.27 o 
   2  11   2       84.82       49.49     33.85 o 
  -8  12   2       26.73       83.66     27.78 o 
  -7  12   2      558.37      554.32     53.01 o 
  -6  12   2      610.78      624.89     55.24 o 
  -5  12   2        2.79      -22.03     28.74 o 
  -4  12   2       27.15       12.77     29.06 o 
  -3  12   2      387.41      371.68     45.34 o 
  -2  12   2       55.09      101.22     31.29 o 
  -1  12   2        0.85      -41.19     27.46 o 
   0  12   2        5.87        9.53     18.41 o 
  -5  13   2       46.97       17.88     27.46 o 
  -4  13   2      111.64      131.87     35.12 o 
  -3  13   2       94.07       68.01     35.44 o 
  -2  13   2        7.98      -10.86     29.70 o 
   0 -13   3        0.82       10.86     48.85 o 
   1 -13   3       10.00       33.85     24.59 o 
   2 -13   3       30.59        3.19     29.70 o 
   3 -13   3      160.40      125.81     39.28 o 
   4 -13   3      158.41      140.82     35.76 o 
   5 -13   3       33.62       27.46     28.42 o 
   6 -13   3       28.90       45.98     27.46 o 
  -2 -12   3        1.73       -7.02     27.46 o 
  -1 -12   3       30.06       29.70     29.70 o 
   0 -12   3        9.81       20.70     18.84 o 
   1 -12   3       75.30       78.55     27.14 o 
   2 -12   3      784.54      806.26     54.60 o 
   3 -12   3      603.97      543.14     49.17 o 
   4 -12   3       10.38       39.28     23.63 o 
   5 -12   3      185.75      241.72     33.21 o 
   6 -12   3      301.86      298.23     41.83 o 
   7 -12   3      118.97       67.05     34.17 o 
   8 -12   3        0.15      -48.85     32.57 o 
  -4 -11   3      352.97      237.57     46.30 o 
  -3 -11   3      175.49      205.95     40.55 o 
  -2 -11   3        0.55       -9.26     24.27 o 
  -1 -11   3       15.51       91.00     25.23 o 
   0 -11   3      377.64      381.44     38.80 o 
   1 -11   3      166.45       99.31     30.02 o 
   2 -11   3       75.20       26.18     27.78 o 
   3 -11   3       17.19       42.47     19.16 o 
   4 -11   3      374.48      330.48     37.68 o 
   5 -11   3      519.15      505.15     46.30 o 
   6 -11   3        8.83      -28.42     24.59 o 
   7 -11   3      100.36      110.80     31.29 o 
   8 -11   3       71.67      126.13     29.70 o 
   9 -11   3      164.35      161.89     40.87 o 
  -5 -10   3      438.26      406.16     46.62 o 
  -4 -10   3        9.57       36.08     25.23 o 
  -3 -10   3      335.46      339.74     41.51 o 
  -2 -10   3      225.00      208.19     33.53 o 
  -1 -10   3      226.75      284.82     34.49 o 
   0 -10   3      272.05      283.07     24.13 o 
   1 -10   3      305.10      351.88     35.12 o 
   2 -10   3        8.51        9.26     23.31 o 
   3 -10   3      175.85      233.10     29.06 o 
   4 -10   3      315.77      381.89     37.68 o 
   5 -10   3       97.68       57.48     23.63 o 
   6 -10   3      348.69      430.75     38.32 o 
   7 -10   3      430.61      384.13     42.79 o 
   8 -10   3      577.14      638.94     51.09 o 
   9 -10   3       48.53       16.92     27.46 o 
  -6  -9   3       77.98       42.79     29.06 o 
  -5  -9   3       14.96       45.34     29.06 o 
  -4  -9   3      144.11       76.00     30.02 o 
  -3  -9   3       47.80       50.77     21.71 o 
  -2  -9   3      280.11      266.30     34.49 o 
  -1  -9   3      627.14      583.06     45.34 o 
   0  -9   3       99.81      106.15     16.82 o 
   1  -9   3      189.13      183.92     26.18 o 
   2  -9   3      358.11      297.28     27.14 o 
   3  -9   3      103.20       93.88     24.59 o 
   4  -9   3      150.71      184.56     27.46 o 
   5  -9   3       48.87       36.08     23.95 o 
   6  -9   3       34.50       67.69     22.67 o 
   7  -9   3       22.89       42.47     26.50 o 
   8  -9   3       84.39       81.42     29.06 o 
   9  -9   3        1.22       -6.39     25.23 o 
  10  -9   3      122.40      120.70     33.21 o 
  -7  -8   3       58.60       61.31     26.18 o 
  -6  -8   3        2.52        3.19     25.23 o 
  -5  -8   3       60.33       89.73     27.46 o 
  -4  -8   3      422.18      382.53     37.36 o 
  -3  -8   3     1305.24     1374.63     61.31 o 
  -2  -8   3      607.62      568.05     39.28 o 
  -1  -8   3      269.04      238.20     27.46 o 
   0  -8   3        1.05       12.71     21.23 o 
   1  -8   3        4.49       12.45     14.05 o 
   2  -8   3      273.14      280.03     29.38 o 
   3  -8   3       91.52      131.56     19.48 o 
   4  -8   3        0.52        3.83     16.28 o 
   5  -8   3      110.45      138.58     23.95 o 
   6  -8   3      947.97      839.14     48.85 o 
   7  -8   3      211.61      222.56     30.97 o 
   8  -8   3      221.53      247.15     36.72 o 
   9  -8   3      111.18      113.04     26.18 o 
  10  -8   3      101.61      102.18     38.32 o 
  -7  -7   3      129.77      124.85     30.33 o 
  -6  -7   3      243.02      236.29     37.36 o 
  -5  -7   3       76.13       77.59     26.82 o 
  -4  -7   3      202.19      235.01     32.25 o 
  -3  -7   3      171.64      148.16     25.23 o 
  -2  -7   3      140.17      133.47     26.18 o 
  -1  -7   3      140.08      169.23     24.59 o 
   0  -7   3       68.53       62.91     12.30 o 
   1  -7   3     4514.86     4272.35     83.66 o 
   2  -7   3      892.36      915.14     41.19 o 
   3  -7   3      606.80      644.37     34.49 o 
   4  -7   3     2145.22     2293.92     65.14 o 
   5  -7   3      329.29      296.32     27.14 o 
   6  -7   3       25.83       14.69     23.31 o 
   7  -7   3      167.43      202.44     29.38 o 
   8  -7   3       12.05        5.11     21.39 o 
   9  -7   3      318.80      299.51     43.11 o 
  10  -7   3        0.71       -3.19     25.23 o 
  -8  -6   3        0.56       30.65     24.27 o 
  -7  -6   3       64.80        2.87     28.42 o 
  -6  -6   3       98.54       91.96     28.10 o 
  -5  -6   3       33.10        2.24     24.27 o 
  -4  -6   3      170.01      186.80     25.54 o 
  -3  -6   3     1899.46     1868.60     61.63 o 
  -2  -6   3     1196.21     1278.19     46.94 o 
  -1  -6   3      236.09      317.71     25.23 o 
   0  -6   3     1022.74     1084.36     30.81 o 
   1  -6   3     3075.03     3062.49     66.10 o 
   2  -6   3     5366.86     4972.92     83.34 o 
   3  -6   3      196.99      158.06     19.16 o 
   4  -6   3       33.19       25.86     15.33 o 
   5  -6   3        0.08      -22.03     16.92 o 
   6  -6   3      423.05      413.82     33.21 o 
   7  -6   3        2.00        6.71     17.56 o 
   8  -6   3      527.22      568.05     45.02 o 
   9  -6   3       79.82      151.67     22.99 o 
  10  -6   3      156.39      182.33     32.25 o 
  -9  -5   3       47.25       10.86     35.44 o 
  -8  -5   3        1.05       -9.26     28.10 o 
  -7  -5   3      153.48       95.47     29.06 o 
  -6  -5   3      167.79      214.26     27.46 o 
  -5  -5   3      573.57      553.04     39.28 o 
  -4  -5   3     2461.12     2369.59     69.61 o 
  -3  -5   3      359.16      359.86     28.74 o 
  -2  -5   3     1804.34     1800.26     50.77 o 
  -1  -5   3        0.90       13.09     10.86 o 
   0  -5   3     7373.30     7620.76    169.07 o 
   1  -5   3     4612.59     4894.69     73.76 o 
   2  -5   3     3538.79     3888.22     67.37 o 
   3  -5   3       41.10       49.81     15.33 o 
   4  -5   3      752.21      820.94     36.40 o 
   5  -5   3     2053.50     1973.65     58.75 o 
   6  -5   3      202.44      180.41     24.91 o 
   7  -5   3       14.76       42.79     16.92 o 
   8  -5   3      204.28      233.73     30.65 o 
   9  -5   3       56.22       53.64     24.27 o 
  10  -5   3      145.87       97.07     38.96 o 
  -9  -4   3      100.69       99.31     32.57 o 
  -8  -4   3        1.37      -20.12     23.31 o 
  -7  -4   3       18.44       50.13     21.39 o 
  -6  -4   3      589.78      545.38     39.59 o 
  -5  -4   3     1798.56     1597.50     59.07 o 
  -4  -4   3      294.03      242.99     25.54 o 
  -3  -4   3      129.46      154.86     20.44 o 
  -2  -4   3     3505.22     3603.08     65.14 o 
  -1  -4   3      422.94      385.73     22.99 o 
   0  -4   3       50.93       71.68      8.67 o 
   1  -4   3     1309.84     1301.50     35.76 o 
   2  -4   3       82.13       63.86     15.01 o 
   3  -4   3     5850.61     5889.33     82.06 o 
   4  -4   3     4788.22     4891.17     80.79 o 
   5  -4   3        0.64        6.07     12.13 o 
   6  -4   3       72.70       76.95     20.12 o 
   7  -4   3      324.41      320.59     33.21 o 
   8  -4   3       37.31       53.64     19.48 o 
   9  -4   3       32.54       33.85     21.71 o 
  10  -4   3      134.39      197.65     35.76 o 
 -10  -3   3        4.31       14.05     27.14 o 
  -9  -3   3        5.47       28.10     23.31 o 
  -8  -3   3       12.23       40.23     21.39 o 
  -7  -3   3      121.80      136.34     23.31 o 
  -6  -3   3     2873.20     2765.53     78.55 o 
  -5  -3   3     1050.96     1031.37     45.98 o 
  -4  -3   3        9.86      -12.45     14.05 o 
  -3  -3   3     2480.30     2506.89     54.92 o 
  -2  -3   3       30.34       49.17     11.18 o 
  -1  -3   3     2609.51     2642.92     46.30 o 
   0  -3   3     4608.14     4232.64    106.33 o 
   1  -3   3     2907.17     2710.93     45.02 o 
   2  -3   3      950.57      886.40     28.42 o 
   3  -3   3      743.56      756.12     30.02 o 
   4  -3   3      158.03      134.11     17.56 o 
   5  -3   3      264.84      276.20     24.91 o 
   6  -3   3       16.73       19.48     14.37 o 
   7  -3   3     1211.10     1231.89     54.92 o 
   8  -3   3      269.46      321.22     34.80 o 
   9  -3   3       18.35      -30.97     27.78 o 
  10  -3   3       30.07       36.08     25.23 o 
 -10  -2   3        0.81       23.63     23.63 o 
  -9  -2   3        9.23       43.75     27.14 o 
  -8  -2   3      411.73      327.29     36.40 o 
  -7  -2   3     1308.74     1437.21     59.39 o 
  -6  -2   3      305.41      329.53     30.02 o 
  -5  -2   3      881.98      955.05     40.55 o 
  -4  -2   3      340.08      357.31     23.63 o 
  -3  -2   3        1.92        4.79     10.22 o 
  -2  -2   3      861.62      863.09     27.78 o 
  -1  -2   3     1860.02     1807.93     34.80 o 
   0  -2   3     5081.23     4437.57     34.88 o 
   1  -2   3     3929.18     3695.68     47.58 o 
   2  -2   3    13129.13    13196.72     99.94 o 
   3  -2   3       10.88       -5.75     10.22 o 
   4  -2   3       99.64       81.74     16.60 o 
   5  -2   3      164.89      170.51     22.03 o 
   6  -2   3     1458.80     1464.99     55.24 o 
   7  -2   3      755.26      739.52     45.02 o 
   8  -2   3       49.76       20.12     26.18 o 
   9  -2   3      150.53       95.79     33.85 o 
  10  -2   3      178.13      153.91     37.36 o 
 -10  -1   3        7.36       12.77     29.06 o 
  -9  -1   3      229.55      230.54     33.85 o 
  -8  -1   3      406.85      400.41     37.04 o 
  -7  -1   3        7.11       12.13     15.65 o 
  -6  -1   3      421.08      496.53     32.25 o 
  -5  -1   3      854.68      932.06     38.32 o 
  -4  -1   3     6512.41     6204.81     84.94 o 
  -3  -1   3     6560.71     6775.42     77.27 o 
  -2  -1   3      101.51      158.38     14.05 o 
  -1  -1   3    44051.26    38447.99    574.76 o 
   0  -1   3    10514.18    10595.86    303.66 o 
   1  -1   3     2131.31     2256.88     36.08 o 
   2  -1   3     2131.35     2174.17     40.87 o 
   3  -1   3       22.08       15.33     12.77 o 
   4  -1   3      187.42      193.82     18.84 o 
   5  -1   3        2.76       -7.66     14.37 o 
   6  -1   3      264.78      296.32     28.74 o 
   7  -1   3      550.08      507.70     40.23 o 
   8  -1   3      142.49      136.34     31.29 o 
   9  -1   3      138.43      161.25     34.49 o 
  10  -1   3      445.60      454.70     51.41 o 
 -11   0   3       70.70       56.84     30.97 o 
 -10   0   3       42.75       89.41     24.91 o 
  -9   0   3      866.65      876.82     55.24 o 
  -8   0   3      158.05       82.06     27.78 o 
  -7   0   3      580.15      600.62     38.96 o 
  -6   0   3      299.02      275.24     27.14 o 
  -5   0   3     3473.67     3326.56     68.01 o 
  -4   0   3      773.84      792.52     30.33 o 
  -3   0   3     3114.56     3160.52     50.77 o 
  -2   0   3     2680.46     2817.26     41.19 o 
  -1   0   3       30.53      104.73      9.90 o 
   0   0   3     9023.15     9028.02     51.57 o 
   1   0   3    19909.02    18237.01    433.30 o 
   2   0   3     1197.16     1172.18     32.89 o 
   3   0   3     1845.82     1831.24     45.34 o 
   4   0   3      343.04      312.92     23.95 o 
   5   0   3       14.68       21.07     15.33 o 
   6   0   3     1056.47     1098.10     49.17 o 
   7   0   3      197.32      231.18     30.65 o 
   8   0   3       36.77       15.97     25.54 o 
   9   0   3        5.73        6.39     25.54 o 
  10   0   3       30.82       60.67     31.29 o 
 -11   1   3      138.93      113.67     36.40 o 
 -10   1   3       27.38       12.13     29.06 o 
  -9   1   3      101.72       92.92     24.59 o 
  -8   1   3      365.98      361.46     35.12 o 
  -7   1   3      104.85      100.58     24.27 o 
  -6   1   3       46.45       52.69     17.24 o 
  -5   1   3       16.56       22.67     12.45 o 
  -4   1   3     2186.05     2269.33     49.81 o 
  -3   1   3      219.82      258.00     16.92 o 
  -2   1   3       54.47       83.02     11.18 o 
  -1   1   3     3136.96     3190.85     41.51 o 
   0   1   3     1053.15     1143.50     22.99 o 
   1   1   3    20353.53    18922.25    482.80 o 
   2   1   3     4104.48     4188.69     62.90 o 
   3   1   3      835.53      768.26     33.21 o 
   4   1   3      672.61      677.25     35.44 o 
   5   1   3      277.44      189.99     25.54 o 
   6   1   3      160.02       90.68     29.06 o 
   7   1   3       42.53       41.19     22.03 o 
   8   1   3       83.48       98.67     29.06 o 
   9   1   3      190.84      169.55     32.57 o 
 -11   2   3       20.73       33.85     28.10 o 
 -10   2   3       86.30      149.44     24.27 o 
  -9   2   3      166.64      210.11     28.42 o 
  -8   2   3       41.03       54.28     20.76 o 
  -7   2   3        1.80       -9.26     15.65 o 
  -6   2   3       49.37       50.77     17.56 o 
  -5   2   3      764.40      849.04     35.76 o 
  -4   2   3     1044.12     1041.59     34.80 o 
  -3   2   3      132.70      117.19     13.09 o 
  -2   2   3        2.87        2.87      9.90 o 
  -1   2   3        1.76       19.16     10.22 o 
   0   2   3      657.54      668.01     17.05 o 
   1   2   3     1628.62     1777.27     40.55 o 
   2   2   3      180.40      205.32     18.84 o 
   3   2   3      296.22      313.56     23.95 o 
   4   2   3      976.23     1021.79     43.11 o 
   5   2   3      253.91      246.83     27.46 o 
   6   2   3       25.50       -6.71     20.76 o 
   7   2   3      140.46      129.32     32.57 o 
   8   2   3       68.89      125.81     26.50 o 
   9   2   3      330.48      440.33     45.66 o 
 -11   3   3       22.20       16.60     26.82 o 
 -10   3   3       57.88       69.61     25.54 o 
  -9   3   3      298.13      349.32     37.04 o 
  -8   3   3       45.38       47.58     22.99 o 
  -7   3   3       36.88       51.73     18.52 o 
  -6   3   3     1085.87     1116.94     44.38 o 
  -5   3   3      389.46      315.16     23.63 o 
  -4   3   3       83.19       91.64     14.37 o 
  -3   3   3     1352.64     1361.85     38.32 o 
  -2   3   3      791.65      760.91     27.78 o 
  -1   3   3      561.98      522.39     23.63 o 
   0   3   3     1301.83     1405.69     33.05 o 
   1   3   3      272.16      330.80     22.03 o 
   2   3   3       22.46       30.02     15.01 o 
   3   3   3     2111.46     2110.31     58.75 o 
   4   3   3      540.73      525.26     35.12 o 
   5   3   3      164.05      180.09     26.18 o 
   6   3   3        8.30       26.50     17.56 o 
   7   3   3      141.79      147.52     27.14 o 
   8   3   3      447.12      389.88     47.26 o 
 -11   4   3      395.41      429.15     45.66 o 
 -10   4   3        2.42       -2.87     24.59 o 
  -9   4   3       56.37       65.78     21.07 o 
  -8   4   3       77.64       46.30     21.07 o 
  -7   4   3     3684.61     3371.26     85.89 o 
  -6   4   3      652.08      560.71     35.76 o 
  -5   4   3     1996.71     2064.97     56.20 o 
  -4   4   3      548.08      606.69     30.33 o 
  -3   4   3      252.78      219.68     20.12 o 
  -2   4   3     3241.25     3247.05     60.03 o 
  -1   4   3     2244.50     2453.25     52.37 o 
   0   4   3      188.93      171.19     13.20 o 
   1   4   3     3383.26     3474.40     68.33 o 
   2   4   3     1663.97     1642.84     51.73 o 
   3   4   3      100.77      113.99     18.20 o 
   4   4   3       58.96       73.12     17.56 o 
   5   4   3        9.43      -37.84     25.23 o 
   6   4   3      452.91      464.59     40.87 o 
   7   4   3      214.88      168.60     35.76 o 
   8   4   3       62.77       82.38     34.49 o 
 -11   5   3       90.46       87.17     32.25 o 
 -10   5   3        2.00        8.94     25.54 o 
  -9   5   3        3.85       25.86     21.71 o 
  -8   5   3     1303.60     1277.24     58.11 o 
  -7   5   3     1721.26     1767.37     64.18 o 
  -6   5   3       66.28      113.67     20.12 o 
  -5   5   3     3141.59     3168.50     72.80 o 
  -4   5   3     3209.66     3162.44     69.29 o 
  -3   5   3        6.89       12.13     12.77 o 
  -2   5   3      166.05      152.95     19.48 o 
  -1   5   3        8.45       17.88     13.09 o 
   0   5   3      546.00      553.97     22.34 o 
   1   5   3     2332.18     2408.55     62.58 o 
   2   5   3      484.59      410.95     33.21 o 
   3   5   3      173.08      193.18     25.86 o 
   4   5   3       82.37       70.57     19.80 o 
   5   5   3      540.97      524.31     46.62 o 
   6   5   3      170.90      143.69     31.61 o 
   7   5   3      217.18      326.33     40.55 o 
 -11   6   3       16.82      -37.36     30.02 o 
 -10   6   3      288.62      299.19     38.96 o 
  -9   6   3      120.65      141.77     30.65 o 
  -8   6   3       82.51       54.60     25.86 o 
  -7   6   3     1055.63      991.77     53.01 o 
  -6   6   3     1514.89     1534.60     59.07 o 
  -5   6   3      597.26      563.90     36.72 o 
  -4   6   3      240.49      213.30     24.91 o 
  -3   6   3      135.00      167.32     22.35 o 
  -2   6   3     1000.63     1107.04     44.70 o 
  -1   6   3     2578.14     2581.61     65.46 o 
   0   6   3     1517.82     1524.02     37.25 o 
   1   6   3      321.90      292.49     28.74 o 
   2   6   3      829.32      766.98     45.66 o 
   3   6   3      230.91      230.22     33.21 o 
   4   6   3      203.42      195.10     33.21 o 
   5   6   3      154.83      153.59     31.61 o 
   6   6   3      120.10       94.52     30.97 o 
   7   6   3      129.36      124.21     39.59 o 
 -11   7   3      104.16      111.76     33.53 o 
 -10   7   3        9.26      -39.28     26.18 o 
  -9   7   3        0.66      -22.03     25.23 o 
  -8   7   3      147.66      203.40     29.06 o 
  -7   7   3      750.77      758.36     46.30 o 
  -6   7   3     1434.92     1432.10     59.71 o 
  -5   7   3        5.54       -3.83     19.48 o 
  -4   7   3       78.04       60.67     19.48 o 
  -3   7   3      878.53      946.75     45.02 o 
  -2   7   3      348.12      372.95     30.97 o 
  -1   7   3       88.72      100.58     22.03 o 
   0   7   3      439.82      413.34     24.38 o 
   1   7   3        0.79        0.00     19.16 o 
   2   7   3       49.43       49.17     21.71 o 
   3   7   3      146.38      168.60     30.02 o 
   4   7   3      333.04      323.14     40.23 o 
   5   7   3       13.61       27.78     26.82 o 
   6   7   3       23.77      -17.24     29.38 o 
 -10   8   3       18.28       16.28     27.46 o 
  -9   8   3        5.88       32.57     17.56 o 
  -8   8   3       29.03      -29.06     26.18 o 
  -7   8   3      129.48      157.42     25.23 o 
  -6   8   3      222.47      196.06     25.86 o 
  -5   8   3        0.57      -29.38     21.71 o 
  -4   8   3        5.57       18.84     17.24 o 
  -3   8   3      191.51      240.44     26.18 o 
  -2   8   3      343.73      308.77     34.49 o 
  -1   8   3        7.52       39.59     18.52 o 
   0   8   3      153.37      194.26     19.53 o 
   1   8   3       53.34       63.54     26.18 o 
   2   8   3        1.53       66.42     20.12 o 
   3   8   3      110.15      109.20     30.33 o 
   4   8   3      545.02      481.84     50.13 o 
   5   8   3       12.38       41.19     31.29 o 
 -10   9   3       83.38      116.87     30.97 o 
  -9   9   3      115.14       59.71     30.02 o 
  -8   9   3        0.25       43.43     20.76 o 
  -7   9   3       52.38       15.97     24.59 o 
  -6   9   3      127.37      121.66     26.18 o 
  -5   9   3       86.47      118.78     24.59 o 
  -4   9   3      162.89      164.44     29.06 o 
  -3   9   3      353.88      412.55     33.85 o 
  -2   9   3     1202.68     1169.63     59.71 o 
  -1   9   3     2287.59     2212.17     79.83 o 
   0   9   3     1606.85     1546.76     48.76 o 
   1   9   3       71.77      131.24     25.54 o 
   2   9   3       15.35       -5.75     23.95 o 
   3   9   3      399.77      345.81     48.22 o 
   4   9   3       75.08       82.70     34.80 o 
  -9  10   3      217.83      249.06     39.91 o 
  -8  10   3       19.70      -33.85     31.93 o 
  -7  10   3      222.74      229.26     37.36 o 
  -6  10   3      876.07      910.35     58.75 o 
  -5  10   3      532.23      424.36     44.38 o 
  -4  10   3       22.31       66.10     24.27 o 
  -3  10   3       25.94       47.26     22.35 o 
  -2  10   3        2.13        2.55     17.24 o 
  -1  10   3      176.01      172.43     31.93 o 
   0  10   3        1.10       10.56     16.54 o 
   1  10   3      119.52       97.39     30.02 o 
   2  10   3      600.02      687.47     57.16 o 
   3  10   3      222.00      239.48     39.91 o 
  -9  11   3      554.85      554.32     51.09 o 
  -8  11   3      457.45      443.84     51.73 o 
  -7  11   3       25.85      -15.65     29.06 o 
  -6  11   3        4.75       -8.94     28.10 o 
  -5  11   3       33.17       36.08     24.59 o 
  -4  11   3      112.41      147.52     30.97 o 
  -3  11   3        7.04        8.94     22.35 o 
  -2  11   3       56.46       45.02     27.14 o 
  -1  11   3      131.37      185.84     29.38 o 
   0  11   3      109.40      157.23     24.00 o 
   1  11   3      477.38      387.32     45.02 o 
  -7  12   3        3.34      -45.02     30.02 o 
  -6  12   3      123.01      109.52     32.89 o 
  -5  12   3      262.14      226.71     41.83 o 
  -4  12   3      100.67       68.97     33.85 o 
  -3  12   3       24.47       29.70     31.93 o 
  -2  12   3       86.22       84.30     30.02 o 
  -1  12   3      126.71      143.05     33.85 o 
   0  12   3       91.29      111.21     43.75 o 
  -4  13   3       62.79       73.12     32.57 o 
  -1 -13   4       55.71       29.06     30.02 o 
   0 -13   4      117.52      101.43     22.35 o 
   1 -13   4      125.49      137.94     33.85 o 
   2 -13   4       62.10       49.49     27.46 o 
   3 -13   4       13.23       13.41     26.50 o 
   4 -13   4       10.02       40.23     25.86 o 
   5 -13   4      272.36      291.85     39.59 o 
   6 -13   4      131.98      173.38     29.06 o 
  -2 -12   4       10.51       24.27     28.42 o 
  -1 -12   4      121.34      156.46     30.97 o 
   0 -12   4       16.58       37.36     15.95 o 
   1 -12   4        0.39      -11.81     24.27 o 
   2 -12   4       17.50       14.69     22.67 o 
   3 -12   4        2.99      -14.37     24.59 o 
   4 -12   4      416.32      438.73     46.30 o 
   5 -12   4      294.38      236.29     40.87 o 
   6 -12   4        1.38       67.69     22.99 o 
   7 -12   4        1.13      -33.21     30.97 o 
   8 -12   4      280.63      317.07     44.70 o 
  -4 -11   4        1.40       -7.02     26.82 o 
  -3 -11   4        5.72       13.41     23.95 o 
  -2 -11   4      423.46      417.34     45.02 o 
  -1 -11   4       21.51       20.12     24.91 o 
   0 -11   4       11.71       -0.63     17.72 o 
   1 -11   4       43.65       80.15     26.18 o 
   2 -11   4       37.12        7.98     27.14 o 
   3 -11   4      122.33      138.26     30.97 o 
   4 -11   4       35.22       13.73     23.95 o 
   5 -11   4       32.73       19.48     26.82 o 
   6 -11   4       39.01        5.75     25.23 o 
   7 -11   4       46.40       37.36     30.65 o 
   8 -11   4       36.80       37.04     25.86 o 
  -5 -10   4       44.50       56.84     29.70 o 
  -4 -10   4        3.76      -22.03     29.70 o 
  -3 -10   4      698.78      605.41     52.05 o 
  -2 -10   4      455.91      438.73     44.38 o 
  -1 -10   4      104.47       63.86     26.82 o 
   0 -10   4       14.33       19.30     15.34 o 
   1 -10   4       58.90       68.33     22.35 o 
   2 -10   4       95.11       75.04     24.59 o 
   3 -10   4      258.14      246.51     31.93 o 
   4 -10   4        6.99      -25.86     22.67 o 
   5 -10   4      138.86       93.56     30.33 o 
   6 -10   4      213.70      189.99     35.12 o 
   7 -10   4      140.96      173.38     31.61 o 
   8 -10   4       66.78       91.32     24.27 o 
   9 -10   4       87.95       96.43     37.36 o 
  -6  -9   4        2.04      -17.24     28.42 o 
  -5  -9   4        9.32       73.44     25.86 o 
  -4  -9   4      392.67      433.94     40.55 o 
  -3  -9   4      116.61      129.00     24.27 o 
  -2  -9   4       83.21      104.09     24.59 o 
  -1  -9   4        0.88       -8.94     17.24 o 
   0  -9   4       98.89       76.63     17.77 o 
   1  -9   4     1680.56     1640.93     61.63 o 
   2  -9   4      257.48      235.01     30.02 o 
   3  -9   4      963.83      911.31     48.85 o 
   4  -9   4     2282.47     2447.82     76.63 o 
   5  -9   4      882.43      893.11     50.77 o 
   6  -9   4      603.22      606.69     45.98 o 
   7  -9   4       19.34       29.70     17.24 o 
   8  -9   4       54.34       38.64     26.50 o 
   9  -9   4       43.90       32.57     29.70 o 
  -7  -8   4       44.50        0.00     30.97 o 
  -6  -8   4       37.47       41.51     27.14 o 
  -5  -8   4      331.71      380.62     35.76 o 
  -4  -8   4      683.38      685.24     48.53 o 
  -3  -8   4       77.98       85.89     22.99 o 
  -2  -8   4      400.99      349.64     35.76 o 
  -1  -8   4     1915.21     1906.91     64.82 o 
   0  -8   4      172.55      171.57     16.67 o 
   1  -8   4        9.19        1.92     17.24 o 
   2  -8   4      840.03      825.41     43.11 o 
   3  -8   4      995.63      934.94     45.34 o 
   4  -8   4     1299.72     1302.78     54.60 o 
   5  -8   4      131.81      120.70     24.27 o 
   6  -8   4        1.67      -15.65     19.80 o 
   7  -8   4       37.53       35.44     21.71 o 
   8  -8   4        6.21       22.35     23.31 o 
   9  -8   4      260.42      243.95     38.32 o 
  10  -8   4       37.05       17.56     32.89 o 
  -7  -7   4       32.23       45.34     26.82 o 
  -6  -7   4      308.27      334.32     40.87 o 
  -5  -7   4      112.58      140.82     25.23 o 
  -4  -7   4     1241.41     1177.29     57.16 o 
  -3  -7   4       93.87       99.94     23.63 o 
  -2  -7   4      360.68      327.93     28.42 o 
  -1  -7   4      169.85      193.18     22.67 o 
   0  -7   4      325.52      298.49     20.08 o 
   1  -7   4       18.15       30.97     15.33 o 
   2  -7   4      388.77      399.77     29.06 o 
   3  -7   4     2016.49     1832.51     58.11 o 
   4  -7   4       24.44       17.24     15.65 o 
   5  -7   4      239.29      260.88     30.97 o 
   6  -7   4      948.55      892.79     48.22 o 
   7  -7   4       43.09       43.11     21.07 o 
   8  -7   4       10.49        2.55     19.80 o 
   9  -7   4      153.88      199.25     31.29 o 
  10  -7   4       79.63       30.65     30.65 o 
  -8  -6   4       10.71      -47.42     31.61 o 
  -7  -6   4       19.19       -8.94     20.76 o 
  -6  -6   4        0.59      -17.88     20.76 o 
  -5  -6   4     1637.93     1616.02     65.78 o 
  -4  -6   4      134.93      127.08     24.91 o 
  -3  -6   4       25.56       14.37     18.20 o 
  -2  -6   4       26.64       25.54     13.73 o 
  -1  -6   4      602.68      586.57     33.21 o 
   0  -6   4     3418.50     3495.00     50.12 o 
   1  -6   4      711.98      788.05     34.80 o 
   2  -6   4     1119.99     1116.30     39.91 o 
   3  -6   4      447.43      349.32     26.50 o 
   4  -6   4      172.21      162.85     19.16 o 
   5  -6   4      101.05      117.19     22.03 o 
   6  -6   4      155.61      176.90     22.35 o 
   7  -6   4      114.99      157.10     27.78 o 
   8  -6   4       28.92       18.20     23.95 o 
   9  -6   4       23.78       -5.75     23.63 o 
  10  -6   4      182.56      100.58     35.76 o 
  -9  -5   4       18.90       24.59     24.59 o 
  -8  -5   4       27.43      -12.13     27.46 o 
  -7  -5   4      195.51      170.19     34.17 o 
  -6  -5   4      210.80      233.10     30.65 o 
  -5  -5   4      473.89      495.25     34.49 o 
  -4  -5   4      472.14      429.79     33.53 o 
  -3  -5   4        8.56       18.52     13.09 o 
  -2  -5   4      147.39      168.28     19.80 o 
  -1  -5   4        3.20       -2.24     12.77 o 
   0  -5   4      524.18      501.00     19.19 o 
   1  -5   4      176.62      193.18     19.16 o 
   2  -5   4      932.44     1104.17     38.96 o 
   3  -5   4     1414.67     1615.38     47.90 o 
   4  -5   4      842.15      903.64     38.96 o 
   5  -5   4       29.02       43.43     16.60 o 
   6  -5   4      310.22      347.09     31.61 o 
   7  -5   4       95.24      145.92     27.14 o 
   8  -5   4      359.81      402.01     37.04 o 
   9  -5   4       23.95       26.18     23.31 o 
  10  -5   4        1.61       13.41     26.82 o 
  -9  -4   4       21.32       16.28     31.93 o 
  -8  -4   4      145.46      125.49     30.65 o 
  -7  -4   4      729.71      678.21     49.49 o 
  -6  -4   4       99.59       87.49     28.74 o 
  -5  -4   4      197.74      196.38     24.91 o 
  -4  -4   4       12.68        7.98     14.37 o 
  -3  -4   4     1306.72     1340.78     45.02 o 
  -2  -4   4     1602.64     1530.45     44.38 o 
  -1  -4   4      411.74      463.64     23.95 o 
   0  -4   4     3204.18     2971.07     38.16 o 
   1  -4   4      508.78      468.43     23.31 o 
   2  -4   4     5840.85     5846.23     78.55 o 
   3  -4   4     5763.16     5934.68     84.94 o 
   4  -4   4     1226.88     1206.99     44.06 o 
   5  -4   4      788.03      762.51     37.68 o 
   6  -4   4      787.99      791.89     43.43 o 
   7  -4   4       41.65       26.18     22.67 o 
   8  -4   4      128.95      154.55     24.27 o 
   9  -4   4        1.59      -14.37     21.39 o 
  10  -4   4       95.03      100.26     30.65 o 
 -10  -3   4       42.91       31.61     23.63 o 
  -9  -3   4       11.44       12.13     25.54 o 
  -8  -3   4      823.38      826.37     55.56 o 
  -7  -3   4      519.47      560.39     42.47 o 
  -6  -3   4      200.51      208.83     29.70 o 
  -5  -3   4       61.25       56.20     20.12 o 
  -4  -3   4      982.04      970.38     38.96 o 
  -3  -3   4      238.39      165.72     18.84 o 
  -2  -3   4     1869.12     1823.57     43.11 o 
  -1  -3   4      290.66      210.74     16.92 o 
   0  -3   4     1821.46     1894.09     27.77 o 
   1  -3   4     4703.40     4715.23     62.27 o 
   2  -3   4      290.51      315.80     20.44 o 
   3  -3   4      948.00      952.18     34.49 o 
   4  -3   4      279.65      236.93     24.59 o 
   5  -3   4     1248.38     1218.80     47.26 o 
   6  -3   4      332.46      374.55     31.61 o 
   7  -3   4      103.29       68.01     26.82 o 
   8  -3   4       71.95       28.10     27.14 o 
   9  -3   4       97.33      100.26     29.70 o 
  10  -3   4      180.69      237.25     37.68 o 
 -10  -2   4        0.71        0.00     24.27 o 
  -9  -2   4       84.99      127.08     28.74 o 
  -8  -2   4      303.85      324.10     36.40 o 
  -7  -2   4       75.05       93.88     20.44 o 
  -6  -2   4      902.18      954.10     45.02 o 
  -5  -2   4     9251.57     8968.11    119.42 o 
  -4  -2   4      237.14      216.17     21.71 o 
  -3  -2   4     3894.91     3725.70     62.90 o 
  -2  -2   4     3997.05     4141.44     59.39 o 
  -1  -2   4      551.94      473.54     19.80 o 
   0  -2   4     4514.47     4298.39     77.27 o 
   1  -2   4     2927.39     2847.60     46.30 o 
   2  -2   4      989.42      881.61     29.38 o 
   3  -2   4      533.81      503.87     25.86 o 
   4  -2   4     3097.64     3000.87     64.82 o 
   5  -2   4      927.67      899.17     40.55 o 
   6  -2   4      179.28      210.11     28.10 o 
   7  -2   4      107.22      153.91     26.50 o 
   8  -2   4      847.36      851.60     54.60 o 
   9  -2   4      213.48      193.18     32.89 o 
  10  -2   4        3.33       27.78     22.99 o 
 -10  -1   4       24.26       -9.58     23.95 o 
  -9  -1   4        0.08      -22.03     23.95 o 
  -8  -1   4       21.05       25.86     22.35 o 
  -7  -1   4      268.97      259.28     28.10 o 
  -6  -1   4        1.79       -5.11     17.56 o 
  -5  -1   4        0.24      -13.73     12.77 o 
  -4  -1   4      276.36      268.54     22.67 o 
  -3  -1   4     3668.74     3901.96     60.67 o 
  -2  -1   4    20692.31    20648.11    123.25 o 
  -1  -1   4      824.45      843.61     24.27 o 
   0  -1   4      156.78      133.54      8.69 o 
   1  -1   4     2632.15     2644.52     43.43 o 
   2  -1   4      115.42      138.90     15.01 o 
   3  -1   4      829.75      920.57     33.85 o 
   4  -1   4     2503.16     2354.58     58.75 o 
   5  -1   4      842.45      845.53     41.19 o 
   6  -1   4      199.44      214.58     28.74 o 
   7  -1   4      148.29      126.45     28.42 o 
   8  -1   4       82.43       29.70     25.23 o 
   9  -1   4       77.32       87.17     29.06 o 
  10  -1   4        0.97       28.42     22.03 o 
 -11   0   4        0.97      -21.07     27.14 o 
 -10   0   4       23.26       61.31     25.23 o 
  -9   0   4        6.17       13.41     20.44 o 
  -8   0   4        8.26       11.50     22.03 o 
  -7   0   4      338.50      305.58     29.06 o 
  -6   0   4       56.81       54.60     16.92 o 
  -5   0   4       61.66       14.69     15.01 o 
  -4   0   4     1481.83     1535.88     42.15 o 
  -3   0   4     4241.46     4392.73     61.95 o 
  -2   0   4     1117.88     1191.98     30.33 o 
  -1   0   4     1034.67     1070.64     27.14 o 
   0   0   4      895.43      868.40     17.72 o 
   1   0   4     2617.76     2731.69     45.66 o 
   2   0   4     2015.51     2065.93     45.34 o 
   3   0   4       19.94       10.54     14.05 o 
   4   0   4     1486.58     1462.43     48.22 o 
   5   0   4      542.02      615.31     37.68 o 
   6   0   4       48.84       28.74     24.59 o 
   7   0   4      112.51      122.61     25.86 o 
   8   0   4      280.94      277.48     41.51 o 
   9   0   4      137.45      116.55     34.49 o 
 -11   1   4       11.85       17.24     24.91 o 
 -10   1   4       79.93       80.47     23.63 o 
  -9   1   4      389.35      416.38     38.32 o 
  -8   1   4       69.06       76.95     23.31 o 
  -7   1   4       79.81      108.25     22.35 o 
  -6   1   4     1664.51     1722.35     55.56 o 
  -5   1   4        2.94       19.48     11.50 o 
  -4   1   4     1165.63     1204.11     37.68 o 
  -3   1   4      212.59      237.57     17.24 o 
  -2   1   4        1.75      -14.85      9.90 o 
  -1   1   4      689.14      625.85     22.67 o 
   0   1   4      407.80      401.10     13.32 o 
   1   1   4    18138.45    17824.78    123.25 o 
   2   1   4     1418.70     1410.39     39.91 o 
   3   1   4     5525.17     5526.60     85.57 o 
   4   1   4     1079.80     1167.39     44.70 o 
   5   1   4      516.79      518.24     35.76 o 
   6   1   4      359.13      385.41     36.08 o 
   7   1   4      189.41      167.96     32.25 o 
   8   1   4        0.63      -39.75     26.50 o 
   9   1   4      435.54      461.40     50.45 o 
 -11   2   4       67.32       60.35     30.65 o 
 -10   2   4      290.20      329.85     37.68 o 
  -9   2   4       49.81       27.78     22.03 o 
  -8   2   4       82.73      134.43     21.39 o 
  -7   2   4      378.46      360.18     28.42 o 
  -6   2   4     1114.11     1120.46     45.34 o 
  -5   2   4     1283.15     1270.85     42.47 o 
  -4   2   4     1057.23     1039.35     34.80 o 
  -3   2   4      211.52      224.47     17.56 o 
  -2   2   4      410.10      508.02     22.35 o 
  -1   2   4      549.32      563.26     23.95 o 
   0   2   4     4393.23     4387.51     44.03 o 
   1   2   4     2060.54     2123.08     47.58 o 
   2   2   4     2088.16     2254.64     53.96 o 
   3   2   4      840.93      879.70     37.36 o 
   4   2   4      777.13      809.77     42.47 o 
   5   2   4      102.11      106.01     24.91 o 
   6   2   4      398.92      416.38     36.40 o 
   7   2   4        1.34      -32.57     23.95 o 
   8   2   4      794.68      813.60     59.07 o 
   9   2   4       74.08       92.92     37.68 o 
 -11   3   4      289.74      338.47     40.55 o 
 -10   3   4      232.81      246.19     36.40 o 
  -9   3   4        2.25       -7.66     21.71 o 
  -8   3   4      238.46      199.89     28.42 o 
  -7   3   4     4036.24     4133.77     91.32 o 
  -6   3   4     2316.03     2192.69     62.58 o 
  -5   3   4      667.75      736.33     34.80 o 
  -4   3   4     4950.44     5185.58     79.83 o 
  -3   3   4     1354.12     1487.66     41.83 o 
  -2   3   4       57.25       72.48     14.69 o 
  -1   3   4     1897.08     1984.19     45.02 o 
   0   3   4     1756.63     1799.90     31.83 o 
   1   3   4     1757.10     1922.88     50.13 o 
   2   3   4     1530.55     1574.83     49.17 o 
   3   3   4      220.54      183.60     24.27 o 
   4   3   4       50.46       48.85     22.35 o 
   5   3   4     1289.00     1273.08     57.79 o 
   6   3   4        1.67      -20.12     22.99 o 
   7   3   4      285.45      247.78     38.00 o 
   8   3   4        3.39        6.71     27.46 o 
 -11   4   4        0.16       -3.19     22.67 o 
 -10   4   4      210.32      218.09     39.28 o 
  -9   4   4       67.22       94.20     24.91 o 
  -8   4   4       61.80       24.27     22.99 o 
  -7   4   4       84.89       78.87     22.03 o 
  -6   4   4      667.85      622.65     35.76 o 
  -5   4   4     1331.08     1490.85     49.17 o 
  -4   4   4      892.98      899.49     37.36 o 
  -3   4   4       68.81       99.94     15.97 o 
  -2   4   4     1113.35     1182.40     38.96 o 
  -1   4   4     3322.36     3474.40     65.46 o 
   0   4   4     4212.93     4463.10     54.29 o 
   1   4   4      266.64      308.77     25.86 o 
   2   4   4        0.01      -20.44     16.28 o 
   3   4   4      996.47      990.50     45.02 o 
   4   4   4     1248.04     1198.69     53.96 o 
   5   4   4      199.61      291.21     33.53 o 
   6   4   4        6.88      -43.11     28.74 o 
   7   4   4       87.25      103.78     29.38 o 
   8   4   4       90.52       71.53     33.21 o 
 -11   5   4       10.60      -43.43     29.06 o 
 -10   5   4        8.12       11.81     18.84 o 
  -9   5   4      173.92      164.12     31.61 o 
  -8   5   4       15.88       13.73     20.12 o 
  -7   5   4       95.80       97.07     24.27 o 
  -6   5   4     1702.14     1800.26     60.03 o 
  -5   5   4     1468.78     1527.57     53.96 o 
  -4   5   4      623.08      622.97     35.44 o 
  -3   5   4        2.83        9.90     14.69 o 
  -2   5   4        2.58        7.98     14.37 o 
  -1   5   4      200.89      175.30     20.76 o 
   0   5   4     2456.39     2481.60     44.36 o 
   1   5   4        1.94       29.06     14.37 o 
   2   5   4      340.78      305.26     30.65 o 
   3   5   4     1328.31     1196.45     55.56 o 
   4   5   4       57.58       58.43     25.86 o 
   5   5   4        1.52       29.06     19.48 o 
   6   5   4       10.32       23.95     22.67 o 
   7   5   4      582.40      568.69     55.88 o 
 -11   6   4        4.46       13.73     27.46 o 
 -10   6   4       12.98      -30.02     28.10 o 
  -9   6   4       40.26       45.98     23.63 o 
  -8   6   4     2543.56     2317.22     80.15 o 
  -7   6   4      723.59      736.01     47.90 o 
  -6   6   4       25.54       37.04     16.60 o 
  -5   6   4      382.89      438.73     33.21 o 
  -4   6   4      164.85      180.09     22.67 o 
  -3   6   4      178.18      231.18     24.27 o 
  -2   6   4      128.96      158.70     21.39 o 
  -1   6   4       31.63       22.67     17.88 o 
   0   6   4      502.14      516.34     24.56 o 
   1   6   4       30.83       24.59     17.24 o 
   2   6   4     2321.87     2152.78     71.84 o 
   3   6   4      107.70       78.87     25.86 o 
   4   6   4        4.72      -15.65     25.54 o 
   5   6   4      134.24      102.50     36.40 o 
   6   6   4      179.14      210.74     32.89 o 
 -11   7   4       17.07      -10.54     33.53 o 
 -10   7   4        1.48        9.58     21.07 o 
  -9   7   4      134.17       76.31     30.65 o 
  -8   7   4      846.08      917.69     52.37 o 
  -7   7   4      495.53      470.66     43.11 o 
  -6   7   4      122.11       83.34     25.23 o 
  -5   7   4       80.08       61.95     21.39 o 
  -4   7   4      745.01      783.58     44.06 o 
  -3   7   4     2390.60     2577.14     72.48 o 
  -2   7   4       62.56       64.50     21.07 o 
  -1   7   4      145.59      134.43     24.91 o 
   0   7   4      345.50      364.90     49.97 o 
   1   7   4      322.49      323.46     31.61 o 
   2   7   4      134.23      179.13     28.10 o 
   3   7   4       94.79       78.23     28.42 o 
   4   7   4        3.24        2.87     23.63 o 
   5   7   4      112.15      119.42     31.93 o 
 -10   8   4       79.98       88.77     22.03 o 
  -9   8   4      302.85      296.00     38.32 o 
  -8   8   4      133.26      144.97     29.06 o 
  -7   8   4      170.40      175.94     25.86 o 
  -6   8   4      458.85      397.86     38.32 o 
  -5   8   4     1562.11     1575.47     62.58 o 
  -4   8   4       40.73       76.00     21.71 o 
  -3   8   4      894.63      842.34     45.02 o 
  -2   8   4      883.99      886.40     49.17 o 
  -1   8   4      512.75      538.04     38.96 o 
   0   8   4     1780.26     1826.65     49.79 o 
   1   8   4       48.41       61.63     20.12 o 
   2   8   4       39.03       13.41     25.86 o 
   3   8   4      295.54      312.92     41.83 o 
   4   8   4      212.76      199.89     40.55 o 
   5   8   4       21.89      -14.05     34.17 o 
 -10   9   4      242.54      229.26     42.47 o 
  -9   9   4       28.84       54.28     26.82 o 
  -8   9   4      315.56      267.26     38.32 o 
  -7   9   4       58.84       76.63     24.91 o 
  -6   9   4       44.11       52.05     23.31 o 
  -5   9   4       69.51       90.36     28.74 o 
  -4   9   4       96.76      119.42     28.74 o 
  -3   9   4      121.79       84.30     30.02 o 
  -2   9   4      219.20      170.19     31.29 o 
  -1   9   4      625.21      621.06     47.26 o 
   0   9   4      381.12      381.08     39.43 o 
   1   9   4      595.53      637.98     48.53 o 
   2   9   4      200.18      211.06     36.08 o 
   3   9   4      137.73      127.72     29.38 o 
   4   9   4        5.96      -14.37     29.38 o 
  -9  10   4       24.44       78.55     26.18 o 
  -8  10   4       26.50       31.61     25.54 o 
  -7  10   4       15.92       18.20     26.50 o 
  -6  10   4        0.73        5.75     19.16 o 
  -5  10   4      181.49      192.54     30.97 o 
  -4  10   4      281.47      245.55     33.53 o 
  -3  10   4        0.61       10.86     23.63 o 
  -2  10   4       82.81      135.07     28.74 o 
  -1  10   4      209.94      188.07     34.17 o 
   0  10   4      290.53      303.96     29.64 o 
   1  10   4      313.57      309.73     43.43 o 
   2  10   4       50.06        0.00     29.70 o 
  -8  11   4       13.00      -33.85     30.33 o 
  -7  11   4      105.46      126.13     33.85 o 
  -6  11   4      465.87      347.09     48.22 o 
  -5  11   4       45.32       37.04     22.67 o 
  -4  11   4       35.42       54.92     28.10 o 
  -3  11   4       30.03       33.53     23.63 o 
  -2  11   4        1.12       83.98     20.76 o 
  -1  11   4        4.28       22.67     25.23 o 
   0  11   4       59.59       60.62     20.97 o 
   1  11   4       72.89       60.35     34.80 o 
  -7  12   4       13.09       18.20     28.10 o 
  -6  12   4       43.69      -23.95     33.21 o 
  -5  12   4      170.80      154.23     38.00 o 
  -4  12   4       69.74       98.35     30.97 o 
  -3  12   4       19.63       -3.19     26.82 o 
  -2  12   4      111.86       97.71     37.04 o 
  -1  12   4      115.92      108.57     37.68 o 
  -1 -13   5       11.34       -3.51     27.46 o 
   0 -13   5      110.55      132.81     48.38 o 
   1 -13   5        9.35       10.22     30.02 o 
   2 -13   5      123.72      135.71     36.08 o 
   3 -13   5       61.36       36.40     33.21 o 
   4 -13   5       51.69       60.67     26.18 o 
   5 -13   5       14.20       17.24     23.63 o 
   6 -13   5       67.68       46.30     31.61 o 
  -2 -12   5        2.25       30.97     27.14 o 
  -1 -12   5        4.93       32.25     22.03 o 
   0 -12   5        0.13        8.84     16.37 o 
   1 -12   5      149.42      165.08     29.70 o 
   2 -12   5      323.04      267.26     42.47 o 
   3 -12   5       55.78      104.73     25.23 o 
   4 -12   5      169.33      200.85     33.21 o 
   5 -12   5        8.18       34.49     27.46 o 
   6 -12   5      195.92      227.35     35.44 o 
   7 -12   5      287.57      243.31     39.28 o 
  -4 -11   5      244.57      271.41     36.72 o 
  -3 -11   5       11.25        0.00     29.38 o 
  -2 -11   5      140.21      152.95     29.38 o 
  -1 -11   5       79.10      120.70     30.02 o 
   0 -11   5       19.51        2.10     15.91 o 
   1 -11   5        4.73       -2.55     22.03 o 
   2 -11   5      191.66      201.80     35.44 o 
   3 -11   5      287.39      332.72     37.04 o 
   4 -11   5      242.07      298.87     35.12 o 
   5 -11   5      964.90      960.16     57.79 o 
   6 -11   5      349.05      368.48     40.23 o 
   7 -11   5       50.37      111.12     22.99 o 
   8 -11   5        4.03      -10.22     26.82 o 
  -5 -10   5      141.22      154.23     36.72 o 
  -4 -10   5        6.98       28.74     22.99 o 
  -3 -10   5       66.78       50.13     28.74 o 
  -2 -10   5       52.86       10.86     29.70 o 
  -1 -10   5     1434.90     1522.78     67.37 o 
   0 -10   5      376.11      331.26     25.50 o 
   1 -10   5       97.69       75.68     26.18 o 
   2 -10   5       31.55       66.10     24.91 o 
   3 -10   5      111.49      124.53     25.54 o 
   4 -10   5      749.23      816.79     49.49 o 
   5 -10   5      153.41      110.16     30.33 o 
   6 -10   5      416.24      384.77     45.02 o 
   7 -10   5       49.33       68.01     25.86 o 
   8 -10   5      385.25      296.32     41.83 o 
   9 -10   5      153.93      179.45     37.04 o 
  -6  -9   5      333.04      325.06     50.45 o 
  -5  -9   5        1.06      -33.85     26.50 o 
  -4  -9   5        5.65       -8.30     25.23 o 
  -3  -9   5      547.11      507.38     43.11 o 
  -2  -9   5      722.17      748.78     50.45 o 
  -1  -9   5       47.16       -6.71     21.07 o 
   0  -9   5       71.61       86.43     15.32 o 
   1  -9   5       19.02       16.60     20.12 o 
   2  -9   5        7.86        4.15     17.24 o 
   3  -9   5     1605.05     1765.78     65.78 o 
   4  -9   5       52.58       11.18     24.59 o 
   5  -9   5       99.83      100.26     24.91 o 
   6  -9   5      147.55      207.23     30.65 o 
   7  -9   5       17.68       44.38     20.12 o 
   8  -9   5       20.89       24.27     23.95 o 
   9  -9   5      120.26      164.12     34.17 o 
  -7  -8   5       90.10       63.54     31.29 o 
  -6  -8   5       11.47       22.03     19.16 o 
  -5  -8   5       25.18       -2.87     22.35 o 
  -4  -8   5       58.37       51.09     25.23 o 
  -3  -8   5     1440.68     1349.40     60.03 o 
  -2  -8   5      297.44      338.79     32.25 o 
  -1  -8   5        0.29       13.73     16.92 o 
   0  -8   5      149.95      160.93     17.16 o 
   1  -8   5      166.57      172.11     22.35 o 
   2  -8   5      573.51      591.68     37.36 o 
   3  -8   5      470.52      473.85     33.21 o 
   4  -8   5       55.49       49.49     24.27 o 
   5  -8   5       12.15        6.39     19.48 o 
   6  -8   5        1.63       -2.24     15.97 o 
   7  -8   5       53.93       60.03     22.99 o 
   8  -8   5        0.12      -22.99     21.71 o 
   9  -8   5       91.54      106.33     27.78 o 
  10  -8   5      173.65      207.87     43.75 o 
  -8  -7   5       31.05       57.79     30.33 o 
  -7  -7   5      116.17       74.08     30.33 o 
  -6  -7   5        6.03       28.74     20.76 o 
  -5  -7   5      391.62      305.90     40.55 o 
  -4  -7   5     2095.97     2123.40     72.16 o 
  -3  -7   5        3.42        8.30     20.44 o 
  -2  -7   5      291.04      275.88     27.14 o 
  -1  -7   5      101.14       99.31     20.44 o 
   0  -7   5      156.51      157.93     15.56 o 
   1  -7   5      691.95      594.55     36.72 o 
   2  -7   5       19.54       30.65     15.97 o 
   3  -7   5       10.75      -14.69     16.92 o 
   4  -7   5       92.73      122.61     21.39 o 
   5  -7   5      354.88      337.83     32.89 o 
   6  -7   5      172.09      223.52     29.70 o 
   7  -7   5      136.91      180.41     29.70 o 
   8  -7   5       90.57      113.67     24.27 o 
   9  -7   5      144.23       90.36     33.21 o 
  10  -7   5       44.02       76.95     28.10 o 
  -8  -6   5       18.62        9.90     27.46 o 
  -7  -6   5       27.86        5.75     25.23 o 
  -6  -6   5       69.62       62.27     26.82 o 
  -5  -6   5      671.24      712.70     43.11 o 
  -4  -6   5        1.10      -19.80     18.84 o 
  -3  -6   5      488.63      508.34     34.17 o 
  -2  -6   5      107.67      125.49     20.12 o 
  -1  -6   5      535.25      460.44     29.38 o 
   0  -6   5     2898.82     2776.82     45.61 o 
   1  -6   5       70.87       93.56     15.01 o 
   2  -6   5      329.25      371.04     25.86 o 
   3  -6   5     1356.30     1332.80     47.58 o 
   4  -6   5     1344.95     1191.98     48.22 o 
   5  -6   5       53.92       55.88     18.20 o 
   6  -6   5      360.26      372.63     32.57 o 
   7  -6   5        1.48       21.39     17.88 o 
   8  -6   5      243.98      174.66     39.91 o 
   9  -6   5       27.67       48.85     24.27 o 
  10  -6   5        0.20       17.24     23.63 o 
  -9  -5   5       74.15       10.54     35.76 o 
  -8  -5   5        4.69       27.46     22.99 o 
  -7  -5   5        0.84      -10.54     22.03 o 
  -6  -5   5      114.14      112.72     26.82 o 
  -5  -5   5        5.59       18.52     17.88 o 
  -4  -5   5      217.99      226.71     23.95 o 
  -3  -5   5      501.47      549.53     34.17 o 
  -2  -5   5     1472.22     1374.31     47.26 o 
  -1  -5   5       52.23       46.94     15.65 o 
   0  -5   5      969.88      939.01     38.00 o 
   1  -5   5     6417.14     6293.90     88.13 o 
   2  -5   5     5636.11     5889.97     87.17 o 
   3  -5   5     2286.65     2311.80     58.75 o 
   4  -5   5       55.80       39.91     16.92 o 
   5  -5   5      528.62      596.79     37.36 o 
   6  -5   5       81.14       60.35     20.76 o 
   7  -5   5      383.02      380.94     34.17 o 
   8  -5   5       54.83       34.49     25.23 o 
   9  -5   5       75.76       45.34     26.18 o 
  10  -5   5      186.30      199.89     41.19 o 
  -9  -4   5      195.85      210.74     34.49 o 
  -8  -4   5      266.60      258.00     36.72 o 
  -7  -4   5      364.82      362.42     38.96 o 
  -6  -4   5      617.88      542.51     41.19 o 
  -5  -4   5     1990.99     2020.91     64.50 o 
  -4  -4   5      219.64      248.42     25.54 o 
  -3  -4   5      377.62      401.69     26.50 o 
  -2  -4   5        5.27       -2.24     12.13 o 
  -1  -4   5     1960.81     1844.33     45.98 o 
   0  -4   5       68.36       64.38     17.56 o 
   1  -4   5      106.47      120.70     14.37 o 
   2  -4   5     1842.92     1934.69     48.22 o 
   3  -4   5        5.22       18.84     12.77 o 
   4  -4   5     5114.85     5103.51     88.77 o 
   5  -4   5     1218.01     1181.76     48.53 o 
   6  -4   5       28.31        9.90     19.16 o 
   7  -4   5        0.08        2.24     17.88 o 
   8  -4   5       81.23       95.15     21.39 o 
   9  -4   5       80.41       72.80     28.74 o 
  10  -4   5       12.91       59.07     23.63 o 
 -10  -3   5       90.32      111.44     34.49 o 
  -9  -3   5       11.69        6.07     26.18 o 
  -8  -3   5       92.57       79.19     29.06 o 
  -7  -3   5      831.44      798.27     50.77 o 
  -6  -3   5     1255.15     1205.07     54.28 o 
  -5  -3   5       60.32       90.05     16.28 o 
  -4  -3   5      161.74      155.18     21.07 o 
  -3  -3   5      422.75      433.94     25.86 o 
  -2  -3   5     2992.29     2829.40     55.88 o 
  -1  -3   5      346.75      280.67     18.20 o 
   0  -3   5     1035.16     1045.10     22.24 o 
   1  -3   5      858.05      834.03     29.38 o 
   2  -3   5      930.55      807.21     30.97 o 
   3  -3   5     1987.70     1978.76     50.13 o 
   4  -3   5       80.24       75.04     16.60 o 
   5  -3   5       53.66       70.25     20.44 o 
   6  -3   5      807.17      808.49     46.30 o 
   7  -3   5      663.88      577.95     44.70 o 
   8  -3   5       54.77       61.31     26.82 o 
   9  -3   5        1.22        9.26     23.31 o 
  10  -3   5        1.08       31.61     26.50 o 
 -10  -2   5        1.01      -26.18     26.18 o 
  -9  -2   5        0.57        5.75     21.39 o 
  -8  -2   5        7.27        7.34     20.76 o 
  -7  -2   5     1051.35      974.53     50.77 o 
  -6  -2   5      580.40      591.04     37.36 o 
  -5  -2   5       55.82       39.59     16.92 o 
  -4  -2   5     5068.52     5013.79     81.74 o 
  -3  -2   5     9915.28     9972.02    104.09 o 
  -2  -2   5        3.95        0.96     10.54 o 
  -1  -2   5     1799.27     1748.54     38.32 o 
   0  -2   5      410.50      401.20     13.88 o 
   1  -2   5      241.13      243.63     17.56 o 
   2  -2   5       53.57       59.71     13.41 o 
   3  -2   5       11.85       18.84     12.45 o 
   4  -2   5      107.94       92.28     20.44 o 
   5  -2   5      412.79      402.33     30.33 o 
   6  -2   5      715.82      694.82     43.11 o 
   7  -2   5     1486.08     1609.96     67.05 o 
   8  -2   5       90.61       73.76     27.14 o 
   9  -2   5       71.32       91.32     26.50 o 
  10  -2   5       87.12      111.76     33.21 o 
 -10  -1   5        1.29        3.19     23.31 o 
  -9  -1   5      375.85      350.92     38.32 o 
  -8  -1   5      305.58      302.39     36.40 o 
  -7  -1   5      172.61      181.37     24.59 o 
  -6  -1   5        0.27        1.60     14.69 o 
  -5  -1   5      163.69      193.50     22.03 o 
  -4  -1   5     6779.86     7031.82     92.60 o 
  -3  -1   5    10910.99    11243.50    105.69 o 
  -2  -1   5     3078.15     3046.53     51.41 o 
  -1  -1   5     9252.87     8562.91     79.83 o 
   0  -1   5     2661.71     2590.66     49.33 o 
   1  -1   5     2785.87     2737.75     48.85 o 
   2  -1   5     3266.67     3515.91     60.67 o 
   3  -1   5      317.37      350.28     25.23 o 
   4  -1   5        5.44        1.60     17.56 o 
   5  -1   5       98.41       98.35     19.48 o 
   6  -1   5       79.66       93.24     21.71 o 
   7  -1   5       77.39      113.99     24.27 o 
   8  -1   5       22.65       28.10     23.63 o 
   9  -1   5       25.37      -25.86     30.33 o 
 -11   0   5      121.70       98.03     36.08 o 
 -10   0   5       14.70      -24.27     26.50 o 
  -9   0   5      106.65      158.70     26.82 o 
  -8   0   5       27.70       13.73     22.35 o 
  -7   0   5     1028.45     1082.46     49.81 o 
  -6   0   5      152.96      119.10     20.76 o 
  -5   0   5     1754.85     1786.85     51.41 o 
  -4   0   5     2496.56     2653.46     56.52 o 
  -3   0   5      318.88      294.72     19.80 o 
  -2   0   5      633.83      752.61     26.18 o 
  -1   0   5     7830.63     7878.95     76.31 o 
   0   0   5      480.33      452.80     33.37 o 
   1   0   5     1189.65     1244.99     34.80 o 
   2   0   5      217.62      235.33     19.16 o 
   3   0   5     2048.81     2124.68     54.60 o 
   4   0   5      739.83      731.86     36.08 o 
   5   0   5      284.43      295.36     30.02 o 
   6   0   5       42.93       62.90     20.44 o 
   7   0   5       66.35       81.10     25.23 o 
   8   0   5      263.44      288.02     38.32 o 
   9   0   5      283.56      314.20     46.30 o 
 -11   1   5       85.53       78.23     34.17 o 
 -10   1   5       49.61       38.64     25.54 o 
  -9   1   5       35.51       10.22     24.27 o 
  -8   1   5       45.15       64.18     21.71 o 
  -7   1   5      364.48      323.14     30.97 o 
  -6   1   5     1617.52     1640.29     53.01 o 
  -5   1   5      264.87      260.24     22.99 o 
  -4   1   5     2751.05     2797.78     57.79 o 
  -3   1   5      171.12      157.74     16.60 o 
  -2   1   5     1258.96     1273.40     34.80 o 
  -1   1   5      166.89      209.47     15.65 o 
   0   1   5     1892.67     1954.68     29.80 o 
   1   1   5      736.46      833.08     31.61 o 
   2   1   5     6472.66     6873.13     91.64 o 
   3   1   5     2374.66     2393.22     60.99 o 
   4   1   5      219.60      256.09     25.86 o 
   5   1   5      114.41      159.97     23.31 o 
   6   1   5      101.46      136.34     22.67 o 
   7   1   5        5.37        5.43     25.86 o 
   8   1   5       34.95       18.52     26.18 o 
   9   1   5        0.03       28.42     23.63 o 
 -11   2   5      119.14      130.28     33.21 o 
 -10   2   5      102.91      105.05     30.33 o 
  -9   2   5      271.67      294.40     34.80 o 
  -8   2   5      343.37      341.66     34.49 o 
  -7   2   5        1.45       15.01     16.92 o 
  -6   2   5      131.38      116.87     21.07 o 
  -5   2   5     3126.95     3435.13     70.57 o 
  -4   2   5      160.08      188.39     19.48 o 
  -3   2   5     1069.32     1027.22     33.85 o 
  -2   2   5       41.58       45.34     12.13 o 
  -1   2   5     1222.13     1267.02     36.08 o 
   0   2   5     3959.79     3898.01     44.93 o 
   1   2   5     5008.55     5137.36     78.23 o 
   2   2   5     1006.47      983.79     38.64 o 
   3   2   5      759.96      738.56     38.00 o 
   4   2   5      423.41      457.25     32.25 o 
   5   2   5      245.35      202.76     30.97 o 
   6   2   5        2.87       -5.11     22.35 o 
   7   2   5       12.24       17.24     25.23 o 
   8   2   5        0.62       16.28     21.07 o 
 -11   3   5        6.41       26.50     28.42 o 
 -10   3   5       71.38       31.93     30.97 o 
  -9   3   5       16.69       -7.66     25.23 o 
  -8   3   5        1.69       -8.94     18.84 o 
  -7   3   5       38.15       24.59     18.84 o 
  -6   3   5      384.25      359.86     28.74 o 
  -5   3   5     2138.43     2245.38     59.71 o 
  -4   3   5       39.13       40.23     15.33 o 
  -3   3   5      809.59      885.12     34.49 o 
  -2   3   5     4186.88     4398.16     70.57 o 
  -1   3   5     1020.46     1085.97     36.72 o 
   0   3   5     1272.25     1523.03     33.21 o 
   1   3   5      182.13      151.35     21.07 o 
   2   3   5      756.18      772.41     36.72 o 
   3   3   5      699.06      678.53     38.64 o 
   4   3   5      307.82      308.77     30.97 o 
   5   3   5      138.40      162.85     27.14 o 
   6   3   5        1.13      -34.01     22.67 o 
   7   3   5       56.14       39.91     28.10 o 
   8   3   5      167.06      177.86     32.57 o 
 -11   4   5      154.37      212.66     34.17 o 
 -10   4   5      357.99      377.10     40.23 o 
  -9   4   5      316.60      279.40     37.36 o 
  -8   4   5      595.95      579.55     41.19 o 
  -7   4   5     1107.99     1042.54     48.85 o 
  -6   4   5      567.63      546.02     37.04 o 
  -5   4   5      283.20      300.47     25.54 o 
  -4   4   5      428.38      488.54     28.42 o 
  -3   4   5      896.02     1034.88     39.28 o 
  -2   4   5     6664.66     7069.82     96.43 o 
  -1   4   5     1768.89     1905.32     52.37 o 
   0   4   5      827.12      852.11     26.42 o 
   1   4   5       13.04       16.92     12.77 o 
   2   4   5     1015.89      972.93     44.70 o 
   3   4   5      549.00      544.10     38.00 o 
   4   4   5      359.46      352.84     36.72 o 
   5   4   5      291.43      308.45     38.96 o 
   6   4   5       35.28       66.74     22.35 o 
   7   4   5      218.15      230.54     35.76 o 
 -11   5   5       19.12        6.71     26.50 o 
 -10   5   5       34.72       26.82     23.63 o 
  -9   5   5        4.35        0.00     24.91 o 
  -8   5   5      285.36      249.70     35.12 o 
  -7   5   5      500.87      531.33     40.23 o 
  -6   5   5      794.22      744.63     44.70 o 
  -5   5   5       96.11      105.05     21.39 o 
  -4   5   5      662.08      679.81     35.76 o 
  -3   5   5      127.56      119.74     19.48 o 
  -2   5   5      729.15      721.32     35.44 o 
  -1   5   5       19.87       33.21     14.05 o 
   0   5   5      233.80      246.11     17.38 o 
   1   5   5      968.77      989.22     45.02 o 
   2   5   5       17.75        5.75     21.71 o 
   3   5   5      603.99      554.96     43.75 o 
   4   5   5      223.78      252.57     29.06 o 
   5   5   5        6.23      -16.60     21.71 o 
   6   5   5      120.70       72.80     36.08 o 
   7   5   5       16.88       -3.51     33.53 o 
 -11   6   5        6.76      -17.24     25.23 o 
 -10   6   5      107.05       76.63     31.93 o 
  -9   6   5      960.76     1023.07     57.79 o 
  -8   6   5     2209.81     2004.62     74.72 o 
  -7   6   5       18.54      -23.95     21.71 o 
  -6   6   5      657.85      673.42     43.11 o 
  -5   6   5     2792.79     2822.05     76.63 o 
  -4   6   5      361.24      362.10     29.38 o 
  -3   6   5       47.97       80.47     19.16 o 
  -2   6   5      502.17      539.63     32.25 o 
  -1   6   5      133.20      151.67     22.35 o 
   0   6   5      531.66      514.86     28.74 o 
   1   6   5      130.73      102.50     24.27 o 
   2   6   5     1094.20     1158.13     54.92 o 
   3   6   5      119.41      117.82     31.29 o 
   4   6   5      492.20      546.34     46.30 o 
   5   6   5      240.97      218.41     36.08 o 
   6   6   5        1.32        7.02     30.65 o 
 -11   7   5       58.24       49.49     30.33 o 
 -10   7   5       29.23       31.93     27.78 o 
  -9   7   5        4.01      -11.50     23.63 o 
  -8   7   5        2.20      -33.53     25.23 o 
  -7   7   5      647.17      616.90     43.75 o 
  -6   7   5      973.81      948.67     51.73 o 
  -5   7   5      155.46      180.41     24.27 o 
  -4   7   5       36.66       10.22     20.44 o 
  -3   7   5      244.14      267.26     29.38 o 
  -2   7   5     1895.15     1928.95     65.46 o 
  -1   7   5      595.63      593.28     39.91 o 
   0   7   5       50.13       44.79     17.08 o 
   1   7   5      212.56      201.16     31.93 o 
   2   7   5      551.74      588.81     45.34 o 
   3   7   5       66.28      134.75     27.78 o 
   4   7   5       40.16       30.33     33.21 o 
   5   7   5        1.54       -6.71     25.86 o 
 -10   8   5        6.49        3.19     27.14 o 
  -9   8   5        0.55       -2.87     24.27 o 
  -8   8   5       22.25       16.92     24.59 o 
  -7   8   5       11.20       20.76     22.35 o 
  -6   8   5        5.89       14.69     22.35 o 
  -5   8   5      107.79      131.24     29.06 o 
  -4   8   5     1915.97     1863.81     69.93 o 
  -3   8   5     1464.25     1473.29     61.31 o 
  -2   8   5       40.24       20.12     27.46 o 
  -1   8   5      120.44      103.78     25.54 o 
   0   8   5       13.08       37.65     16.92 o 
   1   8   5      390.60      417.66     38.96 o 
   2   8   5      130.03       89.73     27.78 o 
   3   8   5       60.32        6.07     29.38 o 
   4   8   5       85.34       67.37     34.49 o 
 -10   9   5       54.53       56.52     33.21 o 
  -9   9   5      157.95      191.59     32.57 o 
  -8   9   5        3.00      -23.63     26.82 o 
  -7   9   5      167.23      231.82     31.61 o 
  -6   9   5      583.35      623.61     47.58 o 
  -5   9   5        5.49      -32.57     24.59 o 
  -4   9   5      207.29      200.53     34.17 o 
  -3   9   5        0.17       17.56     22.35 o 
  -2   9   5       29.68       43.11     19.48 o 
  -1   9   5       62.76       83.98     23.63 o 
   0   9   5      537.63      502.91     37.20 o 
   1   9   5     1554.08     1609.32     74.40 o 
   2   9   5      110.35      110.48     37.04 o 
   3   9   5        3.28       17.24     22.03 o 
  -9  10   5        2.06       31.29     26.18 o 
  -8  10   5        1.59      -31.93     25.23 o 
  -7  10   5       24.27      -15.01     26.82 o 
  -6  10   5       71.28       41.83     29.38 o 
  -5  10   5      159.52      265.98     33.53 o 
  -4  10   5      167.27      167.32     31.61 o 
  -3  10   5       74.08       42.47     27.46 o 
  -2  10   5        0.98       40.23     17.88 o 
  -1  10   5      119.59      124.85     30.97 o 
   0  10   5       47.82       66.50     23.31 o 
   1  10   5       64.21       69.29     32.89 o 
   2  10   5      206.17      219.05     39.91 o 
  -8  11   5      119.54      156.14     32.89 o 
  -7  11   5      887.25      972.30     69.29 o 
  -6  11   5      504.70      453.74     47.58 o 
  -5  11   5        8.26      -43.43     29.06 o 
  -4  11   5      119.10      196.06     34.17 o 
  -3  11   5        1.26      -12.45     25.54 o 
  -2  11   5       56.52       90.68     25.86 o 
  -1  11   5       37.75       46.94     28.74 o 
   0  11   5        1.33       31.23     19.16 o 
  -6  12   5       35.75       25.23     34.49 o 
  -5  12   5      106.58      106.01     31.29 o 
  -4  12   5       58.23       24.59     32.25 o 
  -3  12   5      131.12       88.77     39.91 o 
  -2  12   5       84.38      145.29     34.17 o 
  -1 -13   6       32.80       57.48     33.85 o 
   0 -13   6       43.90       60.30     21.45 o 
   1 -13   6      133.97      171.47     32.57 o 
   2 -13   6      171.94      133.15     37.04 o 
   3 -13   6      156.10      170.83     34.49 o 
   4 -13   6        7.83      -22.99     30.97 o 
   5 -13   6      124.78      107.93     32.25 o 
   6 -13   6      236.88      183.60     41.83 o 
  -3 -12   6      164.53      171.15     37.68 o 
  -2 -12   6        6.13       -6.71     31.29 o 
  -1 -12   6      148.54      144.97     34.80 o 
   0 -12   6      354.90      398.56     30.81 o 
   1 -12   6      247.61      346.77     40.55 o 
   2 -12   6      230.14      167.96     34.80 o 
   3 -12   6       82.68       96.75     25.86 o 
   4 -12   6      201.84      169.23     34.80 o 
   5 -12   6      127.38       95.15     30.97 o 
   6 -12   6      319.70      365.93     43.11 o 
   7 -12   6       40.14       38.32     29.38 o 
  -4 -11   6       67.36       70.89     33.85 o 
  -3 -11   6       90.17       68.65     34.49 o 
  -2 -11   6      318.85      320.27     40.55 o 
  -1 -11   6       75.09       37.36     26.50 o 
   0 -11   6       21.83       35.76     17.53 o 
   1 -11   6       61.09       94.20     24.59 o 
   2 -11   6      133.55      134.43     29.70 o 
   3 -11   6      140.45       62.58     31.93 o 
   4 -11   6      681.73      700.56     52.37 o 
   5 -11   6      125.55      172.75     32.25 o 
   6 -11   6      105.40      148.48     35.76 o 
   7 -11   6       91.05       38.96     30.65 o 
   8 -11   6      134.81      122.30     32.89 o 
  -5 -10   6       11.60       45.34     24.27 o 
  -4 -10   6       16.12       41.51     23.63 o 
  -3 -10   6      197.91      225.75     39.28 o 
  -2 -10   6      287.99      312.60     36.40 o 
  -1 -10   6       81.11       33.21     31.29 o 
   0 -10   6        0.15       -5.91     18.04 o 
   1 -10   6      689.72      794.76     48.85 o 
   2 -10   6       54.73       40.87     25.54 o 
   3 -10   6       97.80       53.64     25.23 o 
   4 -10   6       21.13       -2.55     18.84 o 
   5 -10   6      175.25      138.90     31.29 o 
   6 -10   6      299.97      296.32     37.36 o 
   7 -10   6        3.51        8.94     21.71 o 
   8 -10   6        8.43        6.71     28.42 o 
   9 -10   6       55.89       39.59     34.17 o 
  -6  -9   6       57.60       45.02     33.21 o 
  -5  -9   6      109.42      100.58     29.06 o 
  -4  -9   6      837.10      872.03     55.88 o 
  -3  -9   6      473.05      486.31     40.55 o 
  -2  -9   6        1.25      -11.81     21.07 o 
  -1  -9   6        1.58       20.44     17.88 o 
   0  -9   6      254.94      286.28     21.04 o 
   1  -9   6       19.13        4.15     18.20 o 
   2  -9   6        4.91        4.15     17.56 o 
   3  -9   6      227.44      254.81     29.06 o 
   4  -9   6        1.80       -2.24     19.48 o 
   5  -9   6      262.72      268.86     36.08 o 
   6  -9   6      212.02      242.04     32.25 o 
   7  -9   6      167.66      159.65     30.02 o 
   8  -9   6       10.96       43.75     24.59 o 
   9  -9   6       58.84       55.24     30.02 o 
  -7  -8   6       13.46       59.71     26.82 o 
  -6  -8   6      134.61      151.35     35.44 o 
  -5  -8   6      209.82      201.48     31.61 o 
  -4  -8   6      405.04      322.18     35.44 o 
  -3  -8   6      102.58      104.41     21.71 o 
  -2  -8   6      174.69      168.28     27.78 o 
  -1  -8   6      502.04      516.00     36.40 o 
   0  -8   6      556.85      592.59     35.28 o 
   1  -8   6      156.21      150.39     24.59 o 
   2  -8   6       38.94       79.51     18.52 o 
   3  -8   6      688.47      667.36     41.19 o 
   4  -8   6     1127.85     1059.15     49.81 o 
   5  -8   6        2.84        4.47     18.20 o 
   6  -8   6       15.60      -33.53     22.35 o 
   7  -8   6       26.78       61.95     21.71 o 
   8  -8   6       39.10      -14.69     22.99 o 
   9  -8   6       40.67       49.81     24.91 o 
  -8  -7   6       14.19        0.00     28.74 o 
  -7  -7   6       77.37       73.76     31.29 o 
  -6  -7   6        1.07       42.79     17.88 o 
  -5  -7   6       27.08       43.43     20.44 o 
  -4  -7   6        1.59       36.40     19.16 o 
  -3  -7   6      522.55      579.87     38.64 o 
  -2  -7   6     2101.99     2069.12     65.46 o 
  -1  -7   6      333.13      298.55     25.86 o 
   0  -7   6        5.26       12.45     10.86 o 
   1  -7   6       18.46      -11.18     16.60 o 
   2  -7   6     1264.75     1100.98     46.62 o 
   3  -7   6      300.39      245.87     25.86 o 
   4  -7   6      120.54      101.54     22.99 o 
   5  -7   6      103.46      141.13     24.59 o 
   6  -7   6      121.72       83.02     25.86 o 
   7  -7   6      551.54      508.34     44.38 o 
   8  -7   6      207.08      195.42     33.85 o 
   9  -7   6        0.18       15.97     19.16 o 
  -8  -6   6      137.96      119.10     36.08 o 
  -7  -6   6      210.56      240.12     37.68 o 
  -6  -6   6       87.09       85.57     24.91 o 
  -5  -6   6      652.12      640.21     45.02 o 
  -4  -6   6      955.10      996.88     49.17 o 
  -3  -6   6     1928.06     1940.76     63.54 o 
  -2  -6   6      179.71      194.14     23.63 o 
  -1  -6   6     2160.01     2177.05     60.03 o 
   0  -6   6        0.65       13.09      9.71 o 
   1  -6   6     2728.96     2737.12     64.82 o 
   2  -6   6     2541.31     2351.39     62.27 o 
   3  -6   6      235.40      189.99     23.31 o 
   4  -6   6       93.64       80.47     20.44 o 
   5  -6   6      606.15      597.75     38.96 o 
   6  -6   6      600.54      581.14     42.79 o 
   7  -6   6        0.17       -2.55     20.76 o 
   8  -6   6        5.00       33.53     19.48 o 
   9  -6   6       49.00       41.19     23.63 o 
  10  -6   6      208.80      279.08     39.28 o 
  -9  -5   6      207.63      218.09     38.32 o 
  -8  -5   6        1.55       -8.94     26.18 o 
  -7  -5   6        7.49       29.70     25.23 o 
  -6  -5   6      132.39      143.69     27.78 o 
  -5  -5   6      407.37      386.36     33.85 o 
  -4  -5   6      335.73      299.51     29.38 o 
  -3  -5   6       44.99       57.48     16.28 o 
  -2  -5   6     1337.18     1362.49     46.94 o 
  -1  -5   6        1.66       -2.55     12.45 o 
   0  -5   6     2668.78     2499.77     44.22 o 
   1  -5   6      344.07      348.05     25.23 o 
   2  -5   6     2008.90     1944.91     53.32 o 
   3  -5   6     2741.00     2650.90     65.14 o 
   4  -5   6       90.71       55.88     20.76 o 
   5  -5   6     1014.98     1067.13     49.17 o 
   6  -5   6        2.70       -8.30     20.12 o 
   7  -5   6       32.39       41.19     21.07 o 
   8  -5   6       18.74       63.54     25.23 o 
   9  -5   6      115.19      144.97     30.65 o 
  10  -5   6       77.03       89.41     36.40 o 
  -9  -4   6        9.48       -9.58     26.82 o 
  -8  -4   6        9.22       45.34     21.71 o 
  -7  -4   6        5.46       -2.55     21.39 o 
  -6  -4   6      504.06      544.42     38.96 o 
  -5  -4   6     1932.77     1913.62     62.27 o 
  -4  -4   6        6.15        1.60     15.01 o 
  -3  -4   6      542.10      569.65     31.61 o 
  -2  -4   6      527.69      470.02     27.46 o 
  -1  -4   6       30.58       19.48     12.77 o 
   0  -4   6       33.58       29.91      9.04 o 
   1  -4   6        0.54       21.39     10.86 o 
   2  -4   6       74.32       68.97     16.28 o 
   3  -4   6       52.08       62.90     13.41 o 
   4  -4   6      665.12      674.70     37.68 o 
   5  -4   6       18.01       -8.94     16.60 o 
   6  -4   6      135.89      145.92     25.54 o 
   7  -4   6      100.83       76.95     23.95 o 
   8  -4   6        0.98      -22.03     23.95 o 
   9  -4   6       10.83      -18.84     31.61 o 
  10  -4   6        7.11       14.37     24.59 o 
 -10  -3   6       19.82       34.49     27.78 o 
  -9  -3   6      217.64      233.73     33.85 o 
  -8  -3   6      178.38      121.66     29.38 o 
  -7  -3   6       98.32      123.89     25.23 o 
  -6  -3   6      548.54      601.90     38.32 o 
  -5  -3   6       61.94       42.47     18.52 o 
  -4  -3   6      188.88      223.20     21.07 o 
  -3  -3   6      862.34      768.26     33.21 o 
  -2  -3   6       11.62       27.78     11.81 o 
  -1  -3   6     4545.55     4226.05     66.42 o 
   0  -3   6      296.30      313.13     21.71 o 
   1  -3   6        5.42        6.07      9.58 o 
   2  -3   6      682.54      645.64     29.70 o 
   3  -3   6       71.92       69.61     16.28 o 
   4  -3   6       78.54       66.10     20.12 o 
   5  -3   6     3145.56     3408.94     81.42 o 
   6  -3   6      485.24      446.07     38.32 o 
   7  -3   6       16.02       16.92     21.71 o 
   8  -3   6       35.81       55.88     22.99 o 
   9  -3   6       18.24       15.97     25.86 o 
 -10  -2   6      160.63       98.99     37.04 o 
  -9  -2   6      183.12      166.68     32.89 o 
  -8  -2   6       54.94       84.62     22.67 o 
  -7  -2   6      580.26      660.01     42.47 o 
  -6  -2   6      156.26      143.69     22.99 o 
  -5  -2   6     2194.08     2177.37     61.31 o 
  -4  -2   6     3362.87     3378.61     69.61 o 
  -3  -2   6     3884.45     4029.36     69.93 o 
  -2  -2   6      442.65      446.39     24.59 o 
  -1  -2   6     1888.83     1803.78     42.15 o 
   0  -2   6      762.24      718.94     19.42 o 
   1  -2   6      162.26      174.66     15.97 o 
   2  -2   6      662.07      662.25     29.70 o 
   3  -2   6     1898.66     1927.03     52.05 o 
   4  -2   6     1727.22     1917.13     58.75 o 
   5  -2   6      227.83      210.11     27.14 o 
   6  -2   6     1591.46     1592.71     63.22 o 
   7  -2   6       20.10      -37.04     30.02 o 
   8  -2   6      335.79      312.28     40.55 o 
   9  -2   6      154.48      194.14     33.85 o 
 -10  -1   6      385.48      322.18     43.75 o 
  -9  -1   6      181.29      167.64     30.97 o 
  -8  -1   6       22.05       21.39     22.99 o 
  -7  -1   6      717.81      781.67     43.75 o 
  -6  -1   6      741.99      655.86     37.68 o 
  -5  -1   6      450.07      384.13     27.46 o 
  -4  -1   6      161.98      149.44     21.71 o 
  -3  -1   6     1416.72     1417.41     40.87 o 
  -2  -1   6     5792.04     5752.35     74.40 o 
  -1  -1   6      506.97      511.53     24.59 o 
   0  -1   6      372.90      332.64     17.08 o 
   1  -1   6       29.85       27.46     12.77 o 
   2  -1   6       42.89       36.40     11.18 o 
   3  -1   6     8024.18     7918.86    106.33 o 
   4  -1   6      674.40      674.06     36.40 o 
   5  -1   6        4.98       15.01     18.20 o 
   6  -1   6      511.77      462.36     40.55 o 
   7  -1   6      229.63      223.52     34.17 o 
   8  -1   6      218.61      171.79     38.96 o 
   9  -1   6        1.18      -38.80     25.86 o 
 -11   0   6      191.59      150.08     40.23 o 
 -10   0   6       42.27       82.38     26.50 o 
  -9   0   6       23.65        7.98     22.99 o 
  -8   0   6      809.01      770.49     46.94 o 
  -7   0   6      377.52      434.90     34.80 o 
  -6   0   6        0.49        5.11     13.41 o 
  -5   0   6       46.45       26.82     17.56 o 
  -4   0   6     2727.90     2783.74     59.71 o 
  -3   0   6     6860.68     7216.38     88.45 o 
  -2   0   6      289.83      273.97     18.84 o 
  -1   0   6       56.40       45.34     12.13 o 
   0   0   6     3034.32     3080.24     44.38 o 
   1   0   6     4513.79     4472.56     69.29 o 
   2   0   6     2825.47     2800.66     60.67 o 
   3   0   6       34.90       35.76     16.92 o 
   4   0   6       74.00       30.33     17.24 o 
   5   0   6       78.62      115.27     21.71 o 
   6   0   6        1.24       -4.47     20.76 o 
   7   0   6       18.49       24.27     26.82 o 
   8   0   6      179.07      194.78     36.08 o 
   9   0   6       14.57      -49.17     32.89 o 
 -11   1   6       77.83       91.96     32.89 o 
 -10   1   6       55.47       65.78     23.95 o 
  -9   1   6       19.14       15.65     23.95 o 
  -8   1   6      357.71      318.67     30.33 o 
  -7   1   6        2.61        0.00     16.28 o 
  -6   1   6       32.17       19.80     16.28 o 
  -5   1   6     1946.13     2014.20     56.84 o 
  -4   1   6     8056.54     8260.52    101.54 o 
  -3   1   6        7.22       17.56      9.26 o 
  -2   1   6     1708.13     1613.15     41.51 o 
  -1   1   6       21.26        2.87     12.77 o 
   0   1   6     1128.01     1187.53     25.85 o 
   1   1   6     1823.29     1868.92     48.22 o 
   2   1   6        7.52       17.24     13.41 o 
   3   1   6       29.73       12.45     17.56 o 
   4   1   6      144.72      156.14     21.39 o 
   5   1   6      543.45      485.03     35.76 o 
   6   1   6       92.78      107.93     25.23 o 
   7   1   6       14.06       14.05     24.91 o 
   8   1   6        4.75       16.28     23.63 o 
 -11   2   6       21.24       50.45     27.78 o 
 -10   2   6       25.63        5.75     27.14 o 
  -9   2   6       21.28       30.65     24.27 o 
  -8   2   6       22.43       13.41     19.80 o 
  -7   2   6      158.69      167.64     24.91 o 
  -6   2   6        1.27      -16.60     18.20 o 
  -5   2   6     1807.28     1867.00     54.60 o 
  -4   2   6      158.91      141.13     18.20 o 
  -3   2   6      236.17      222.24     21.39 o 
  -2   2   6     1331.41     1187.83     37.04 o 
  -1   2   6      304.22      291.21     22.03 o 
   0   2   6      907.86      872.85     24.95 o 
   1   2   6      345.14      360.18     28.42 o 
   2   2   6      371.81      379.66     27.46 o 
   3   2   6      243.60      223.20     24.27 o 
   4   2   6      820.57      878.74     46.94 o 
   5   2   6       44.69       47.90     22.67 o 
   6   2   6        7.43       10.54     21.07 o 
   7   2   6       12.10        8.94     23.95 o 
   8   2   6      206.23      254.49     34.17 o 
 -11   3   6      296.84      276.52     43.11 o 
 -10   3   6       38.77       44.06     25.23 o 
  -9   3   6      206.54      269.50     33.53 o 
  -8   3   6        8.37       49.17     17.88 o 
  -7   3   6      118.45      101.86     26.18 o 
  -6   3   6     1303.14     1252.33     49.81 o 
  -5   3   6     1542.32     1490.53     51.09 o 
  -4   3   6     1223.39     1286.18     44.06 o 
  -3   3   6      654.51      660.33     33.21 o 
  -2   3   6     1847.14     1893.18     50.13 o 
  -1   3   6      302.60      340.70     23.63 o 
   0   3   6        0.63      -16.93     11.29 o 
   1   3   6      496.42      556.87     32.25 o 
   2   3   6       17.94       18.20     16.60 o 
   3   3   6      698.02      657.78     41.19 o 
   4   3   6       40.45       43.43     21.39 o 
   5   3   6       92.81       91.64     28.10 o 
   6   3   6       17.34       65.14     21.71 o 
   7   3   6      127.22       32.25     35.12 o 
 -11   4   6       34.48       33.53     28.10 o 
 -10   4   6        0.16       23.63     22.03 o 
  -9   4   6      123.95      114.63     27.46 o 
  -8   4   6      731.74      713.66     45.34 o 
  -7   4   6     1146.48     1199.64     53.96 o 
  -6   4   6      688.33      784.86     42.47 o 
  -5   4   6      601.51      581.14     33.85 o 
  -4   4   6        3.97      -16.28     15.33 o 
  -3   4   6       47.19       18.20     17.56 o 
  -2   4   6      229.42      291.85     22.67 o 
  -1   4   6     1232.22     1223.27     44.06 o 
   0   4   6     1091.59     1267.90     84.78 o 
   1   4   6     1586.90     1528.21     53.01 o 
   2   4   6      629.28      587.53     38.96 o 
   3   4   6        0.18       -4.15     22.03 o 
   4   4   6      977.10      953.78     53.64 o 
   5   4   6      179.19      216.17     27.46 o 
   6   4   6       37.95       79.51     25.23 o 
   7   4   6       43.08       38.00     30.33 o 
 -11   5   6      376.32      386.36     42.47 o 
 -10   5   6      840.75      855.43     59.71 o 
  -9   5   6        1.50       -5.43     25.86 o 
  -8   5   6        9.21       30.97     19.48 o 
  -7   5   6      681.31      700.88     44.38 o 
  -6   5   6     1877.73     1940.44     66.10 o 
  -5   5   6      172.11      174.02     24.27 o 
  -4   5   6      564.89      531.33     35.12 o 
  -3   5   6       12.17       17.56     12.77 o 
  -2   5   6     1763.03     1700.00     54.92 o 
  -1   5   6      722.39      792.52     39.28 o 
   0   5   6     1504.06     1483.78     38.38 o 
   1   5   6       53.40       32.25     24.91 o 
   2   5   6     1607.37     1625.28     63.54 o 
   3   5   6     1688.36     1711.50     67.05 o 
   4   5   6      112.22       91.96     24.91 o 
   5   5   6      112.96      103.46     30.65 o 
   6   5   6       50.28       73.12     27.78 o 
 -11   6   6      116.86      111.12     39.28 o 
 -10   6   6      163.23      167.96     34.80 o 
  -9   6   6       12.21       -5.43     23.31 o 
  -8   6   6      213.89      206.59     30.65 o 
  -7   6   6     1065.94     1099.38     54.60 o 
  -6   6   6     1101.20     1057.23     51.73 o 
  -5   6   6       18.93       35.76     20.76 o 
  -4   6   6     1249.67     1289.69     52.69 o 
  -3   6   6     1672.82     1533.32     57.79 o 
  -2   6   6       92.09       81.74     23.63 o 
  -1   6   6        1.74        9.26     15.01 o 
   0   6   6      113.38      109.08     18.40 o 
   1   6   6       47.70       32.25     21.39 o 
   2   6   6       41.13       54.28     23.63 o 
   3   6   6      166.11      106.97     29.06 o 
   4   6   6      141.09      165.40     34.49 o 
   5   6   6       81.07       71.21     32.25 o 
 -11   7   6        4.20        7.02     22.03 o 
 -10   7   6       22.91       35.44     27.14 o 
  -9   7   6        7.28       23.63     22.03 o 
  -8   7   6       49.90       34.80     22.99 o 
  -7   7   6        9.22        0.00     24.59 o 
  -6   7   6      196.81      265.67     33.53 o 
  -5   7   6      223.75      268.22     35.76 o 
  -4   7   6      316.22      338.79     33.85 o 
  -3   7   6        1.11       10.22     15.65 o 
  -2   7   6        8.75       -1.92     20.12 o 
  -1   7   6      410.17      507.38     38.00 o 
   0   7   6        4.25        8.55     14.82 o 
   1   7   6       56.99       12.13     27.14 o 
   2   7   6        2.53      -29.06     24.27 o 
   3   7   6        5.43      -42.63     28.42 o 
   4   7   6       79.79       60.99     30.65 o 
   5   7   6      125.18      131.56     36.08 o 
 -10   8   6        4.34        6.71     26.82 o 
  -9   8   6       31.38       28.10     29.06 o 
  -8   8   6       72.94      111.76     30.97 o 
  -7   8   6      141.43      136.66     33.85 o 
  -6   8   6      293.68      249.38     33.85 o 
  -5   8   6     1166.21     1115.98     59.71 o 
  -4   8   6     1160.93     1155.26     57.79 o 
  -3   8   6       59.97       32.57     27.46 o 
  -2   8   6        3.20       14.05     20.12 o 
  -1   8   6      639.70      742.71     46.94 o 
   0   8   6       48.31       70.12     16.79 o 
   1   8   6      145.15       79.51     34.17 o 
   2   8   6      102.15      124.21     34.80 o 
   3   8   6       80.14       48.53     31.29 o 
   4   8   6       18.26       14.05     30.97 o 
 -10   9   6      133.91      165.08     33.53 o 
  -9   9   6      282.09      272.05     38.64 o 
  -8   9   6       16.23       18.52     25.23 o 
  -7   9   6      208.05      190.63     38.00 o 
  -6   9   6      788.52      871.71     54.60 o 
  -5   9   6      288.61      247.15     36.08 o 
  -4   9   6       28.24      -12.77     27.78 o 
  -3   9   6        2.71        5.43     24.27 o 
  -2   9   6      305.51      327.93     37.68 o 
  -1   9   6        0.65       -8.30     21.71 o 
   0   9   6       17.34        1.61     28.90 o 
   1   9   6        0.26       15.33     25.86 o 
   2   9   6      317.69      215.21     45.66 o 
   3   9   6      103.43      111.12     37.36 o 
  -9  10   6      195.58      159.65     36.40 o 
  -8  10   6      175.38      184.56     35.12 o 
  -7  10   6      139.87      125.17     35.76 o 
  -6  10   6       52.57       52.69     26.18 o 
  -5  10   6       14.73      -29.06     28.10 o 
  -4  10   6       71.80       20.76     32.25 o 
  -3  10   6      151.64      168.60     33.53 o 
  -2  10   6      226.33      264.71     34.17 o 
  -1  10   6       56.59       59.07     28.74 o 
   0  10   6      282.15      346.84     28.55 o 
   1  10   6      790.69      693.22     61.31 o 
  -8  11   6      106.10      117.19     35.12 o 
  -7  11   6        3.74       49.17     29.06 o 
  -6  11   6      122.63      156.14     36.08 o 
  -5  11   6      537.56      550.81     52.37 o 
  -4  11   6      108.20      114.95     33.85 o 
  -3  11   6       26.33        6.71     24.91 o 
  -2  11   6      297.62      364.65     40.55 o 
  -1  11   6       14.56       27.78     27.46 o 
  -5  12   6       87.08       62.27     34.49 o 
  -4  12   6       20.04       43.75     28.42 o 
  -1 -13   7       46.60       17.88     35.12 o 
   0 -13   7      606.81      593.13     79.67 o 
   1 -13   7       77.72       40.55     33.21 o 
   2 -13   7        0.25        3.51     22.03 o 
   3 -13   7        9.55       20.44     24.91 o 
   4 -13   7      255.62      285.46     41.19 o 
   5 -13   7      204.86      201.16     41.83 o 
   6 -13   7        0.05        7.34     25.86 o 
  -3 -12   7       20.49      -42.79     32.57 o 
  -2 -12   7        4.69      -26.82     28.10 o 
  -1 -12   7      485.30      423.08     45.98 o 
   0 -12   7      253.63      257.35     27.87 o 
   1 -12   7       72.04       79.19     28.42 o 
   2 -12   7       15.02      -26.50     24.59 o 
   3 -12   7      202.25      193.18     36.40 o 
   4 -12   7      108.12       37.68     33.53 o 
   5 -12   7        4.12        6.39     25.23 o 
   6 -12   7      120.11      114.31     34.80 o 
   7 -12   7        0.51       14.37     25.86 o 
  -4 -11   7      132.80      176.58     38.00 o 
  -3 -11   7       46.22       65.46     25.86 o 
  -2 -11   7      193.09      164.76     33.53 o 
  -1 -11   7       61.83       86.85     33.21 o 
   0 -11   7       20.04       40.80     15.99 o 
   1 -11   7      470.39      517.28     43.75 o 
   2 -11   7      185.61      172.43     29.70 o 
   3 -11   7        2.29       27.78     20.12 o 
   4 -11   7        8.51        2.87     23.31 o 
   5 -11   7      430.00      396.58     41.51 o 
   6 -11   7      391.41      453.42     45.98 o 
   7 -11   7       76.30       92.92     29.06 o 
   8 -11   7        4.40        3.51     23.63 o 
  -5 -10   7      140.37      177.54     35.76 o 
  -4 -10   7       21.66        9.58     26.50 o 
  -3 -10   7      322.40      404.56     39.91 o 
  -2 -10   7       11.56       -5.43     23.31 o 
  -1 -10   7      659.64      562.62     45.34 o 
   0 -10   7       19.17       24.66     16.28 o 
   1 -10   7      379.54      335.91     37.36 o 
   2 -10   7       49.76       39.28     25.23 o 
   3 -10   7      121.97      114.63     32.25 o 
   4 -10   7      374.03      397.86     39.28 o 
   5 -10   7      475.23      439.37     40.87 o 
   6 -10   7      222.57      175.62     33.21 o 
   7 -10   7        3.24      -15.33     28.42 o 
   8 -10   7       13.05       10.22     25.54 o 
  -6  -9   7       96.65      190.63     34.17 o 
  -5  -9   7      295.88      383.81     41.83 o 
  -4  -9   7     1043.79     1048.93     60.03 o 
  -3  -9   7       11.14        0.00     22.67 o 
  -2  -9   7     1565.19     1626.56     67.05 o 
  -1  -9   7      172.94      130.92     26.82 o 
   0  -9   7       30.10       20.07     16.41 o 
   1  -9   7       37.82       41.51     20.76 o 
   2  -9   7      496.92      529.41     39.91 o 
   3  -9   7      161.92      125.49     27.46 o 
   4  -9   7      199.21      186.48     28.10 o 
   5  -9   7       65.58       72.16     20.12 o 
   6  -9   7       51.80       21.71     24.27 o 
   7  -9   7      161.38      197.65     34.80 o 
   8  -9   7      258.93      265.03     36.72 o 
   9  -9   7       11.26      -28.10     29.38 o 
  -7  -8   7       83.78       42.15     37.36 o 
  -6  -8   7       10.14      -15.33     27.46 o 
  -5  -8   7      224.52      193.18     35.76 o 
  -4  -8   7        5.47       -5.11     21.07 o 
  -3  -8   7     1053.19      932.38     51.73 o 
  -2  -8   7      149.29      168.60     27.46 o 
  -1  -8   7        2.96        0.00     17.56 o 
   0  -8   7       46.92       57.01     14.18 o 
   1  -8   7      212.38      184.88     29.38 o 
   2  -8   7      758.93      810.73     45.02 o 
   3  -8   7      262.73      218.09     28.42 o 
   4  -8   7        0.58      -12.77     20.76 o 
   5  -8   7      528.55      558.47     40.23 o 
   6  -8   7      307.60      307.49     34.17 o 
   7  -8   7      201.96      209.79     33.21 o 
   8  -8   7        7.37       18.52     23.95 o 
   9  -8   7       13.05      -20.44     30.02 o 
  -8  -7   7       15.01       43.11     29.06 o 
  -7  -7   7       88.19      115.59     30.33 o 
  -6  -7   7       17.27       11.50     24.91 o 
  -5  -7   7      367.14      318.35     37.68 o 
  -4  -7   7      982.24      968.14     51.41 o 
  -3  -7   7      509.64      530.05     41.83 o 
  -2  -7   7      282.42      293.44     26.82 o 
  -1  -7   7        3.64       17.88     10.54 o 
   0  -7   7     1484.19     1412.00     36.80 o 
   1  -7   7       55.78       48.22     19.16 o 
   2  -7   7        7.53        8.62     15.33 o 
   3  -7   7       38.19       23.63     17.88 o 
   4  -7   7       34.57       55.56     17.24 o 
   5  -7   7       56.62       98.03     23.63 o 
   6  -7   7       74.79       60.35     22.99 o 
   7  -7   7       17.48       21.39     22.03 o 
   8  -7   7        1.40       12.13     20.44 o 
   9  -7   7       81.74       73.76     26.82 o 
  -8  -6   7        7.33      -32.57     29.06 o 
  -7  -6   7      153.79      164.76     32.57 o 
  -6  -6   7        2.63       18.20     19.48 o 
  -5  -6   7      165.75      129.96     28.10 o 
  -4  -6   7      452.51      493.97     36.40 o 
  -3  -6   7      118.16      113.35     22.99 o 
  -2  -6   7      621.34      579.23     35.12 o 
  -1  -6   7     1509.27     1615.38     53.96 o 
   0  -6   7       43.30       57.41     12.93 o 
   1  -6   7      813.31      812.64     38.00 o 
   2  -6   7        0.76      -27.78     18.84 o 
   3  -6   7      236.19      222.56     23.31 o 
   4  -6   7        6.29       13.09     15.97 o 
   5  -6   7       40.64       10.22     26.18 o 
   6  -6   7        3.74       50.77     15.65 o 
   7  -6   7      315.53      360.50     38.64 o 
   8  -6   7       33.42       67.37     25.54 o 
   9  -6   7        5.49       -3.19     23.95 o 
  -9  -5   7       74.36       90.05     32.25 o 
  -8  -5   7      206.37      300.15     38.64 o 
  -7  -5   7      154.54      202.76     31.29 o 
  -6  -5   7      355.48      400.41     35.44 o 
  -5  -5   7       28.60       44.06     22.03 o 
  -4  -5   7      226.20      230.22     23.63 o 
  -3  -5   7        1.61        9.90     15.33 o 
  -2  -5   7      211.32      239.48     22.99 o 
  -1  -5   7     1822.39     1901.48     54.28 o 
   0  -5   7        8.77        9.95     10.13 o 
   1  -5   7      695.72      743.99     35.12 o 
   2  -5   7     3317.29     3226.62     70.57 o 
   3  -5   7     1613.73     1660.09     53.32 o 
   4  -5   7       11.42       15.97     15.97 o 
   5  -5   7       95.48       51.41     18.84 o 
   6  -5   7        8.63      -15.65     19.48 o 
   7  -5   7      131.41      119.74     26.18 o 
   8  -5   7        1.92       14.37     21.07 o 
   9  -5   7        0.80       22.99     22.99 o 
  -9  -4   7      192.31      197.65     37.36 o 
  -8  -4   7      492.31      544.10     44.06 o 
  -7  -4   7      145.99      169.87     28.10 o 
  -6  -4   7      247.05      255.77     25.86 o 
  -5  -4   7      298.19      300.15     30.65 o 
  -4  -4   7      172.50      145.92     22.67 o 
  -3  -4   7     4793.52     4538.02     85.26 o 
  -2  -4   7       78.55       63.22     15.65 o 
  -1  -4   7       28.79       42.15     14.69 o 
   0  -4   7      391.98      376.64     17.50 o 
   1  -4   7      536.56      515.05     28.42 o 
   2  -4   7     1443.33     1552.16     47.26 o 
   3  -4   7      576.06      588.81     32.25 o 
   4  -4   7      900.09      920.25     42.79 o 
   5  -4   7     1630.07     1596.54     60.03 o 
   6  -4   7      925.61      890.87     51.09 o 
   7  -4   7        0.15      -12.77     22.35 o 
   8  -4   7        8.38      -41.19     27.46 o 
   9  -4   7       46.83       43.11     24.59 o 
 -10  -3   7      111.44      121.34     32.57 o 
  -9  -3   7      569.39      597.11     50.45 o 
  -8  -3   7      380.51      498.44     42.47 o 
  -7  -3   7      237.08      192.86     27.78 o 
  -6  -3   7      818.72      901.09     48.22 o 
  -5  -3   7      623.34      637.98     38.64 o 
  -4  -3   7       67.19       82.70     18.20 o 
  -3  -3   7      938.46      887.36     38.96 o 
  -2  -3   7      382.02      391.79     25.23 o 
  -1  -3   7     1064.74     1197.41     39.28 o 
   0  -3   7      190.99      178.84     13.07 o 
   1  -3   7      391.31      373.27     23.95 o 
   2  -3   7       66.37       77.91     15.65 o 
   3  -3   7     1393.06     1437.85     48.85 o 
   4  -3   7     6249.04     6126.26    104.41 o 
   5  -3   7     2560.16     2337.02     72.48 o 
   6  -3   7      221.75      263.43     31.61 o 
   7  -3   7      231.90      264.71     36.72 o 
   8  -3   7      368.08      279.71     37.36 o 
   9  -3   7       13.34       23.63     22.03 o 
 -10  -2   7      293.78      363.05     39.91 o 
  -9  -2   7        4.75       11.50     24.27 o 
  -8  -2   7       28.91       20.12     22.67 o 
  -7  -2   7      172.40      209.79     29.38 o 
  -6  -2   7      434.47      334.32     31.29 o 
  -5  -2   7     1733.16     1718.20     55.56 o 
  -4  -2   7     1393.62     1407.83     48.22 o 
  -3  -2   7     3059.40     2951.37     62.90 o 
  -2  -2   7     3912.99     4199.87     69.61 o 
  -1  -2   7      500.54      445.76     24.27 o 
   0  -2   7        0.61        5.27      7.45 o 
   1  -2   7     2280.82     2230.05     51.73 o 
   2  -2   7        7.18        8.94     14.05 o 
   3  -2   7      844.64      854.79     37.68 o 
   4  -2   7      847.31      849.68     41.83 o 
   5  -2   7        0.69       13.73     17.56 o 
   6  -2   7       26.65       54.92     23.63 o 
   7  -2   7       35.86       31.61     25.86 o 
   8  -2   7      257.99      259.60     37.04 o 
   9  -2   7        2.87      -13.73     28.10 o 
 -10  -1   7        0.10       -6.39     23.95 o 
  -9  -1   7        0.76       -5.43     22.99 o 
  -8  -1   7        7.01       -2.55     20.12 o 
  -7  -1   7      455.99      432.98     35.12 o 
  -6  -1   7      351.88      364.01     31.61 o 
  -5  -1   7      109.13       83.34     19.16 o 
  -4  -1   7     2966.70     2993.20     66.10 o 
  -3  -1   7     2423.08     2610.99     58.11 o 
  -2  -1   7      270.53      319.95     22.99 o 
  -1  -1   7      588.80      568.69     26.50 o 
   0  -1   7      198.37      211.72     13.43 o 
   1  -1   7     2373.22     2478.80     54.92 o 
   2  -1   7     2029.08     1982.59     53.01 o 
   3  -1   7     1682.24     1840.18     54.28 o 
   4  -1   7       73.07       56.20     20.76 o 
   5  -1   7       14.85       20.44     17.88 o 
   6  -1   7      207.96      210.42     28.74 o 
   7  -1   7       89.18       89.73     27.78 o 
   8  -1   7       97.42       46.94     31.93 o 
   9  -1   7      248.49      263.75     45.66 o 
 -11   0   7       16.89       10.54     24.91 o 
 -10   0   7      317.34      365.61     44.38 o 
  -9   0   7      173.08      166.36     34.49 o 
  -8   0   7        1.78       30.33     15.33 o 
  -7   0   7        2.49      -14.05     16.92 o 
  -6   0   7      341.09      338.79     28.10 o 
  -5   0   7       32.48        4.47     14.37 o 
  -4   0   7      349.59      397.22     26.82 o 
  -3   0   7      438.84      365.29     26.18 o 
  -2   0   7       84.46      115.91     14.69 o 
  -1   0   7     1768.17     1808.89     44.38 o 
   0   0   7      246.45      307.91     15.92 o 
   1   0   7      856.88      737.92     33.21 o 
   2   0   7      414.96      420.53     28.42 o 
   3   0   7     1072.07     1090.12     44.38 o 
   4   0   7      423.28      408.08     32.57 o 
   5   0   7        2.20        0.00     18.20 o 
   6   0   7        0.05       -7.34     20.44 o 
   7   0   7      109.47      153.59     31.29 o 
   8   0   7      133.65      120.70     33.21 o 
 -11   1   7      288.74      376.78     41.51 o 
 -10   1   7       58.06       63.22     29.06 o 
  -9   1   7       35.34       10.54     23.95 o 
  -8   1   7      113.85      121.34     26.18 o 
  -7   1   7        7.07       -1.92     17.88 o 
  -6   1   7      189.76      141.13     22.03 o 
  -5   1   7      206.06      162.53     20.76 o 
  -4   1   7     2228.87     2283.70     57.79 o 
  -3   1   7     1441.90     1399.85     43.11 o 
  -2   1   7     2045.71     2059.54     49.81 o 
  -1   1   7     1337.38     1319.70     40.87 o 
   0   1   7       36.25       40.55     10.09 o 
   1   1   7      628.78      624.25     32.25 o 
   2   1   7     3396.51     3681.31     76.95 o 
   3   1   7      888.11      884.49     42.47 o 
   4   1   7      176.37      151.99     25.54 o 
   5   1   7        0.02       -6.71     19.80 o 
   6   1   7        1.42       13.09     19.16 o 
   7   1   7      480.63      464.91     46.94 o 
   8   1   7       23.30       13.73     27.46 o 
 -11   2   7      123.66      172.43     35.76 o 
 -10   2   7      253.27      303.34     41.19 o 
  -9   2   7        0.29      -25.86     23.31 o 
  -8   2   7      910.01      766.02     47.90 o 
  -7   2   7      858.11      794.44     45.02 o 
  -6   2   7       97.20       60.99     20.12 o 
  -5   2   7      409.69      427.55     29.38 o 
  -4   2   7     3407.75     3560.29     72.80 o 
  -3   2   7     1977.27     1875.62     51.09 o 
  -2   2   7      410.49      424.36     27.46 o 
  -1   2   7        0.45       -9.90     13.73 o 
   0   2   7      792.43      814.69     25.06 o 
   1   2   7     3147.90     3170.10     69.93 o 
   2   2   7     1193.36     1190.06     47.90 o 
   3   2   7      528.97      554.96     36.72 o 
   4   2   7       59.83       61.95     23.95 o 
   5   2   7      175.31      222.56     30.65 o 
   6   2   7      868.36      910.99     53.96 o 
   7   2   7       13.52       44.70     17.88 o 
 -11   3   7        4.39      -33.53     25.23 o 
 -10   3   7      213.48      276.20     36.08 o 
  -9   3   7      669.32      708.87     48.53 o 
  -8   3   7       19.28        4.47     20.44 o 
  -7   3   7      132.97      127.72     25.23 o 
  -6   3   7      262.94      253.21     25.86 o 
  -5   3   7     1099.11     1125.56     46.30 o 
  -4   3   7     2333.83     2409.82     61.63 o 
  -3   3   7      183.72      177.54     22.03 o 
  -2   3   7     1098.76     1142.17     44.06 o 
  -1   3   7     1167.54     1136.10     42.47 o 
   0   3   7     5355.88     5470.21     65.70 o 
   1   3   7     1102.48     1003.59     43.43 o 
   2   3   7       84.57       94.20     22.99 o 
   3   3   7      354.63      425.96     34.17 o 
   4   3   7       83.41       99.94     24.91 o 
   5   3   7      637.86      647.88     48.53 o 
   6   3   7       28.40       12.13     28.10 o 
   7   3   7        2.85       23.95     29.06 o 
 -11   4   7       10.40        0.00     26.18 o 
 -10   4   7      254.51      242.67     41.19 o 
  -9   4   7       94.06      119.42     26.50 o 
  -8   4   7       68.31       54.28     26.50 o 
  -7   4   7       23.48       10.54     21.71 o 
  -6   4   7     2181.39     2137.13     67.69 o 
  -5   4   7      557.81      514.41     35.44 o 
  -4   4   7      656.16      592.64     35.44 o 
  -3   4   7      287.82      279.71     26.18 o 
  -2   4   7      132.81      103.78     21.07 o 
  -1   4   7        4.79       -4.79     15.97 o 
   0   4   7      470.85      481.88     33.53 o 
   1   4   7      598.27      616.59     37.04 o 
   2   4   7       95.26       62.58     24.27 o 
   3   4   7      174.63      217.45     29.38 o 
   4   4   7      257.87      242.04     36.72 o 
   5   4   7        0.69       48.85     19.80 o 
   6   4   7      173.05      145.60     41.51 o 
 -11   5   7       83.90      130.28     30.65 o 
 -10   5   7        2.76      -18.20     24.91 o 
  -9   5   7      502.96      451.82     43.75 o 
  -8   5   7      109.58       98.35     27.46 o 
  -7   5   7        1.88      -13.41     21.71 o 
  -6   5   7       80.62      127.72     27.46 o 
  -5   5   7      163.76      187.43     25.54 o 
  -4   5   7      222.17      303.02     27.46 o 
  -3   5   7        0.90      -13.73     15.01 o 
  -2   5   7       39.17       36.40     19.16 o 
  -1   5   7     1201.17     1144.08     50.13 o 
   0   5   7        3.88       14.71     13.36 o 
   1   5   7       26.51      -26.50     24.91 o 
   2   5   7      863.99      870.44     51.73 o 
   3   5   7       82.37       65.14     24.91 o 
   4   5   7      135.59      136.98     31.61 o 
   5   5   7      218.86      281.63     39.91 o 
   6   5   7       14.25      -41.83     30.97 o 
 -11   6   7        3.53       -7.02     30.65 o 
 -10   6   7       64.31       38.00     32.89 o 
  -9   6   7       81.90       68.65     27.14 o 
  -8   6   7       93.33      124.85     30.65 o 
  -7   6   7      451.38      386.36     39.91 o 
  -6   6   7       40.54       33.21     22.03 o 
  -5   6   7        2.44        4.15     19.80 o 
  -4   6   7     1087.55     1137.38     53.64 o 
  -3   6   7      803.01      773.05     45.66 o 
  -2   6   7       38.22       40.87     18.84 o 
  -1   6   7      142.03      135.71     24.91 o 
   0   6   7      393.68      303.29     23.63 o 
   1   6   7        2.49      -13.73     23.95 o 
   2   6   7      355.82      325.38     38.00 o 
   3   6   7       39.36      102.82     23.63 o 
   4   6   7      223.41      233.73     37.36 o 
   5   6   7       88.98       88.77     31.61 o 
 -10   7   7       12.74      -13.09     28.10 o 
  -9   7   7      172.25      204.68     37.68 o 
  -8   7   7      116.55      124.21     31.29 o 
  -7   7   7      616.74      583.38     45.66 o 
  -6   7   7     1365.60     1336.95     61.95 o 
  -5   7   7     1467.90     1487.98     63.86 o 
  -4   7   7      251.83      261.51     31.93 o 
  -3   7   7       23.29       34.80     21.07 o 
  -2   7   7      110.54       81.74     24.91 o 
  -1   7   7        2.01        2.24     19.48 o 
   0   7   7       42.09       52.44     18.05 o 
   1   7   7        6.49       44.06     21.71 o 
   2   7   7      147.18      104.09     30.02 o 
   3   7   7      505.63      532.29     46.94 o 
   4   7   7      208.51      203.08     41.51 o 
 -10   8   7        7.18       45.02     28.42 o 
  -9   8   7       10.81      -45.50     30.33 o 
  -8   8   7       82.06      100.58     25.86 o 
  -7   8   7      311.79      365.29     37.36 o 
  -6   8   7      166.24      123.25     26.82 o 
  -5   8   7       75.07       69.29     27.14 o 
  -4   8   7      514.20      470.34     42.79 o 
  -3   8   7      742.13      789.97     49.81 o 
  -2   8   7      676.90      685.56     49.49 o 
  -1   8   7       12.32       41.19     22.35 o 
   0   8   7       69.95       62.88     39.43 o 
   1   8   7      535.82      484.39     49.49 o 
   2   8   7      347.24      319.31     44.70 o 
   3   8   7       61.83       10.22     32.89 o 
  -9   9   7       26.87       13.73     25.86 o 
  -8   9   7      231.32      230.22     39.91 o 
  -7   9   7       66.32       73.12     30.65 o 
  -6   9   7        2.47       32.25     22.67 o 
  -5   9   7      708.86      710.78     51.73 o 
  -4   9   7      952.91      976.13     57.16 o 
  -3   9   7        7.03       19.16     24.59 o 
  -2   9   7      113.34      131.87     32.25 o 
  -1   9   7      155.17      153.91     29.06 o 
   0   9   7      701.73      631.03     37.92 o 
   1   9   7      277.40      252.89     39.59 o 
   2   9   7      151.97      152.95     38.32 o 
  -8  10   7       39.04       48.53     33.21 o 
  -7  10   7      234.44      153.27     38.00 o 
  -6  10   7       62.56       45.02     30.97 o 
  -5  10   7        1.04      -32.09     21.39 o 
  -4  10   7       59.13       67.69     27.78 o 
  -3  10   7       10.74       43.11     22.99 o 
  -2  10   7        0.27       31.61     23.95 o 
  -1  10   7       45.24       65.14     25.54 o 
   0  10   7      138.01      136.33     26.47 o 
  -7  11   7        9.64       14.69     24.59 o 
  -6  11   7       97.75      140.82     39.28 o 
  -5  11   7       37.27       61.95     31.61 o 
  -4  11   7       18.16       85.57     23.95 o 
  -3  11   7       55.77       79.51     27.78 o 
  -2  11   7       55.29       91.64     31.61 o 
  -1 -13   8       42.91      122.93     35.12 o 
   0 -13   8        0.11      -13.77     20.09 o 
   1 -13   8       88.21       72.16     31.93 o 
   2 -13   8        2.28       13.73     24.59 o 
   3 -13   8       25.10       44.70     25.54 o 
   4 -13   8       83.76       66.42     30.97 o 
   5 -13   8        0.53       71.84     26.82 o 
  -3 -12   8      109.89       76.31     30.02 o 
  -2 -12   8       44.23       78.55     22.03 o 
  -1 -12   8      138.22      136.66     30.97 o 
   0 -12   8        0.79       22.72     23.63 o 
   1 -12   8      177.00      161.25     37.04 o 
   2 -12   8      182.70      195.10     36.72 o 
   3 -12   8       21.48       46.94     24.91 o 
   4 -12   8       18.64       54.28     24.59 o 
   5 -12   8      156.54      190.63     36.72 o 
   6 -12   8      185.88      224.15     37.68 o 
  -4 -11   8      240.57      275.56     36.72 o 
  -3 -11   8        0.09        3.19     22.99 o 
  -2 -11   8       51.51       89.09     29.06 o 
  -1 -11   8      407.16      371.36     41.83 o 
   0 -11   8       17.50       31.58     19.96 o 
   1 -11   8        0.23       16.92     18.20 o 
   2 -11   8       71.33       86.53     28.42 o 
   3 -11   8      107.26      144.65     27.46 o 
   4 -11   8      235.77      266.94     32.89 o 
   5 -11   8      328.34      250.66     44.38 o 
   6 -11   8       23.99       -6.39     29.38 o 
   7 -11   8        1.95       44.38     23.95 o 
  -5 -10   8       71.54       59.07     33.85 o 
  -4 -10   8       59.25       83.02     27.46 o 
  -3 -10   8        1.45       11.81     23.63 o 
  -2 -10   8      105.63      121.34     26.50 o 
  -1 -10   8      186.72      175.62     30.97 o 
   0 -10   8       11.17       10.26     13.32 o 
   1 -10   8       39.12       35.12     21.71 o 
   2 -10   8      259.02      305.26     35.44 o 
   3 -10   8      455.68      458.53     40.55 o 
   4 -10   8      324.82      380.62     39.28 o 
   5 -10   8      292.87      342.62     37.68 o 
   6 -10   8      208.91      178.81     35.12 o 
   7 -10   8      289.07      312.60     43.43 o 
   8 -10   8       37.82      -17.24     29.38 o 
  -6  -9   8      177.70      184.24     36.08 o 
  -5  -9   8       29.22       34.80     27.78 o 
  -4  -9   8        5.45      -19.80     25.54 o 
  -3  -9   8      106.22       76.95     26.50 o 
  -2  -9   8      262.86      205.32     32.57 o 
  -1  -9   8       37.32        7.02     24.59 o 
   0  -9   8      596.77      618.94     30.81 o 
   1  -9   8       66.02       63.22     24.59 o 
   2  -9   8       82.10       68.01     20.76 o 
   3  -9   8       71.55       83.34     23.31 o 
   4  -9   8      301.59      368.16     33.85 o 
   5  -9   8       30.18       51.73     24.91 o 
   6  -9   8        2.47        0.00     22.35 o 
   7  -9   8       66.87       36.72     30.97 o 
   8  -9   8       10.43        3.19     23.31 o 
  -7  -8   8        4.45       49.17     23.31 o 
  -6  -8   8      341.44      358.26     43.75 o 
  -5  -8   8      419.36      429.47     43.75 o 
  -4  -8   8       85.43       52.05     24.91 o 
  -3  -8   8      201.83      209.15     31.29 o 
  -2  -8   8      276.58      316.12     32.57 o 
  -1  -8   8      337.98      348.37     31.93 o 
   0  -8   8        0.66       14.83     26.18 o 
   1  -8   8        3.34       -1.92     15.65 o 
   2  -8   8      332.64      326.33     32.57 o 
   3  -8   8      134.13      149.76     21.71 o 
   4  -8   8       63.11       76.00     21.71 o 
   5  -8   8      243.47      196.38     31.29 o 
   6  -8   8      165.07      212.34     34.49 o 
   7  -8   8      109.51      163.17     29.70 o 
   8  -8   8      220.50      267.26     37.68 o 
   9  -8   8       26.06       -3.51     25.86 o 
  -8  -7   8        7.48       28.74     25.54 o 
  -7  -7   8       96.18       41.83     28.74 o 
  -6  -7   8       23.51       37.68     22.67 o 
  -5  -7   8       31.67       31.29     25.54 o 
  -4  -7   8       31.43       28.10     19.16 o 
  -3  -7   8      403.43      394.67     35.76 o 
  -2  -7   8     1181.69      986.66     47.90 o 
  -1  -7   8      380.65      395.62     33.53 o 
   0  -7   8      276.81      280.71     19.98 o 
   1  -7   8       17.96       36.08     16.28 o 
   2  -7   8      128.14      139.86     18.84 o 
   3  -7   8      269.40      266.94     29.06 o 
   4  -7   8        1.48       16.60     17.24 o 
   5  -7   8       38.51       38.96     20.12 o 
   6  -7   8        8.53       20.12     20.76 o 
   7  -7   8      546.24      527.50     48.22 o 
   8  -7   8      132.56       78.23     32.57 o 
   9  -7   8        8.19       10.54     24.91 o 
  -8  -6   8      239.10      226.39     39.28 o 
  -7  -6   8       61.84       32.57     24.91 o 
  -6  -6   8      191.21      256.72     33.85 o 
  -5  -6   8      465.77      568.05     40.55 o 
  -4  -6   8      296.72      292.17     31.61 o 
  -3  -6   8     5169.48     5126.82    102.18 o 
  -2  -6   8      635.09      660.33     39.28 o 
  -1  -6   8     1455.33     1416.45     54.60 o 
   0  -6   8      825.90      796.79     28.09 o 
   1  -6   8     2774.11     2793.63     69.93 o 
   2  -6   8      331.07      349.00     28.10 o 
   3  -6   8       23.69       43.43     15.97 o 
   4  -6   8     1096.71     1212.74     53.01 o 
   5  -6   8        1.08       43.75     17.24 o 
   6  -6   8      445.58      360.50     38.00 o 
   7  -6   8      136.33      122.61     30.33 o 
   8  -6   8       15.58      -12.13     27.14 o 
   9  -6   8        2.15       17.24     22.03 o 
  -9  -5   8      304.99      306.22     42.47 o 
  -8  -5   8      292.23      268.54     41.19 o 
  -7  -5   8      166.96      150.71     30.97 o 
  -6  -5   8       64.35       45.98     25.86 o 
  -5  -5   8        2.38      -16.92     21.71 o 
  -4  -5   8     1449.10     1421.88     56.84 o 
  -3  -5   8       18.19       27.78     15.01 o 
  -2  -5   8      196.08      197.33     24.27 o 
  -1  -5   8      153.26      154.55     22.67 o 
   0  -5   8     3278.21     3146.17     54.60 o 
   1  -5   8     1778.63     1704.15     52.69 o 
   2  -5   8       28.85       28.10     16.28 o 
   3  -5   8       18.53       10.22     16.60 o 
   4  -5   8     1333.87     1397.30     54.92 o 
   5  -5   8      698.06      616.27     42.47 o 
   6  -5   8      174.81      109.20     30.65 o 
   7  -5   8        0.30       13.41     20.76 o 
   8  -5   8        0.83      -18.20     22.35 o 
   9  -5   8       19.80        3.51     28.10 o 
  -9  -4   8       22.25        3.19     25.54 o 
  -8  -4   8       10.05        2.87     26.50 o 
  -7  -4   8       40.28       68.65     22.99 o 
  -6  -4   8      939.67      905.24     51.41 o 
  -5  -4   8        2.16       19.80     14.37 o 
  -4  -4   8       78.16       73.44     18.52 o 
  -3  -4   8       26.36       25.23     15.65 o 
  -2  -4   8      416.38      512.49     32.25 o 
  -1  -4   8     3271.42     3192.13     68.01 o 
   0  -4   8      406.04      437.21     23.95 o 
   1  -4   8     2018.23     2026.65     55.88 o 
   2  -4   8       92.05       57.48     18.20 o 
   3  -4   8     1149.81     1032.65     46.30 o 
   4  -4   8      417.65      419.25     34.80 o 
   5  -4   8      112.00      103.78     28.10 o 
   6  -4   8      757.16      783.26     47.58 o 
   7  -4   8       31.19       43.11     20.44 o 
   8  -4   8       11.18       64.18     24.27 o 
   9  -4   8       25.29      -13.73     31.93 o 
 -10  -3   8       37.63       31.29     21.71 o 
  -9  -3   8        3.32       33.85     24.91 o 
  -8  -3   8      268.32      235.33     32.89 o 
  -7  -3   8      321.57      263.43     35.12 o 
  -6  -3   8       10.66       14.69     18.52 o 
  -5  -3   8     1728.57     1723.63     60.03 o 
  -4  -3   8     1484.31     1556.31     54.92 o 
  -3  -3   8       51.50       17.56     17.56 o 
  -2  -3   8      420.53      373.59     25.86 o 
  -1  -3   8      666.84      640.53     31.93 o 
   0  -3   8     1817.98     1876.57     35.33 o 
   1  -3   8      139.52      118.46     18.84 o 
   2  -3   8       28.03       22.99     16.28 o 
   3  -3   8     1388.22     1313.64     49.17 o 
   4  -3   8        9.30        3.51     20.44 o 
   5  -3   8      718.10      634.15     43.75 o 
   6  -3   8      855.07      857.66     52.69 o 
   7  -3   8      158.96      149.76     30.65 o 
   8  -3   8       10.10        6.07     26.82 o 
   9  -3   8       20.21      -10.54     31.61 o 
 -10  -2   8       28.79        6.71     24.91 o 
  -9  -2   8      392.95      447.03     41.51 o 
  -8  -2   8       27.39       48.53     22.67 o 
  -7  -2   8      223.97      217.13     31.29 o 
  -6  -2   8      625.42      553.04     38.32 o 
  -5  -2   8      622.94      710.78     37.36 o 
  -4  -2   8     2582.74     2630.47     65.46 o 
  -3  -2   8     1658.26     1677.97     50.45 o 
  -2  -2   8      729.37      803.06     34.80 o 
  -1  -2   8       73.32       59.07     15.01 o 
   0  -2   8     3849.74     3911.96     49.45 o 
   1  -2   8     1423.03     1401.45     45.98 o 
   2  -2   8       48.57       34.17     14.05 o 
   3  -2   8      319.63      365.93     29.06 o 
   4  -2   8      537.91      535.80     36.08 o 
   5  -2   8      548.18      501.32     39.91 o 
   6  -2   8       21.94      -14.69     25.86 o 
   7  -2   8        1.16       16.92     22.67 o 
   8  -2   8       39.38       79.51     24.91 o 
 -10  -1   8      170.39       96.11     37.68 o 
  -9  -1   8       29.83       64.50     27.46 o 
  -8  -1   8       42.54       24.59     25.23 o 
  -7  -1   8       13.67       -4.15     17.88 o 
  -6  -1   8      529.29      451.82     34.49 o 
  -5  -1   8     1060.50      996.56     45.02 o 
  -4  -1   8     5303.80     5033.91     87.81 o 
  -3  -1   8       63.23       97.07     16.60 o 
  -2  -1   8     8724.04     9033.25    105.69 o 
  -1  -1   8       29.06       20.76     12.77 o 
   0  -1   8        1.56        4.25     14.37 o 
   1  -1   8     3198.77     3032.48     64.82 o 
   2  -1   8      352.24      351.56     27.46 o 
   3  -1   8      186.64      218.09     24.27 o 
   4  -1   8     1093.63     1075.75     49.81 o 
   5  -1   8      234.91      222.24     30.97 o 
   6  -1   8       16.17        2.55     21.71 o 
   7  -1   8      534.75      554.96     50.13 o 
   8  -1   8      338.63      283.23     43.11 o 
 -11   0   8      206.83      165.72     41.19 o 
 -10   0   8        1.10        3.19     22.99 o 
  -9   0   8       39.39       38.32     27.78 o 
  -8   0   8      205.37      235.97     29.38 o 
  -7   0   8      369.40      376.78     31.61 o 
  -6   0   8     2371.68     2328.40     68.33 o 
  -5   0   8      321.17      310.05     26.18 o 
  -4   0   8      167.84      207.55     22.35 o 
  -3   0   8     5793.14     5851.98     89.41 o 
  -2   0   8      863.31      861.50     35.12 o 
  -1   0   8      686.09      658.42     31.29 o 
   0   0   8      628.41      510.88     20.32 o 
   1   0   8      125.73      166.68     19.80 o 
   2   0   8      425.00      520.15     32.25 o 
   3   0   8     1598.03     1476.80     56.20 o 
   4   0   8      154.84      143.05     29.06 o 
   5   0   8        1.64      -32.57     21.71 o 
   6   0   8      197.08      203.72     35.44 o 
   7   0   8       99.09      117.83     29.06 o 
   8   0   8       10.38      -16.92     30.33 o 
 -11   1   8        2.48      -13.73     28.42 o 
 -10   1   8      206.83      268.22     38.00 o 
  -9   1   8      374.75      391.15     38.32 o 
  -8   1   8      278.95      303.02     33.21 o 
  -7   1   8       65.57       28.74     24.27 o 
  -6   1   8        7.10       10.86     15.97 o 
  -5   1   8       20.67        1.60     17.56 o 
  -4   1   8     2340.08     2472.73     63.22 o 
  -3   1   8     1219.48     1280.11     43.43 o 
  -2   1   8      548.78      507.06     30.02 o 
  -1   1   8      371.36      404.88     25.23 o 
   0   1   8     2676.03     2713.59     44.25 o 
   1   1   8       78.07       66.42     17.24 o 
   2   1   8       70.39      122.30     20.76 o 
   3   1   8       19.78       48.85     20.76 o 
   4   1   8      211.79      180.09     29.06 o 
   5   1   8      147.35      136.98     28.42 o 
   6   1   8      166.19      125.81     33.85 o 
   7   1   8      111.78      121.02     36.72 o 
   8   1   8        1.97      -39.28     29.38 o 
 -11   2   8       65.16       68.33     30.65 o 
 -10   2   8        6.17       -6.07     23.95 o 
  -9   2   8       27.64      106.65     21.39 o 
  -8   2   8        1.94       14.05     18.20 o 
  -7   2   8      143.23      174.02     26.50 o 
  -6   2   8     1934.60     1860.61     62.27 o 
  -5   2   8     3555.47     3653.53     79.83 o 
  -4   2   8        1.34      -10.54     15.33 o 
  -3   2   8       56.77       47.90     17.56 o 
  -2   2   8     3376.66     3379.57     69.93 o 
  -1   2   8     2199.39     2292.32     58.43 o 
   0   2   8        2.86       27.26      9.66 o 
   1   2   8      440.72      465.87     30.65 o 
   2   2   8        4.72        8.94     16.92 o 
   3   2   8      664.47      636.38     39.91 o 
   4   2   8       31.07       37.04     21.07 o 
   5   2   8      255.12      272.37     31.61 o 
   6   2   8       31.12      -32.57     29.06 o 
   7   2   8       24.28       26.82     26.50 o 
 -11   3   8      259.80      269.50     48.85 o 
 -10   3   8      677.50      817.11     53.96 o 
  -9   3   8       21.42        0.00     26.82 o 
  -8   3   8       10.43        2.24     20.44 o 
  -7   3   8      239.42      285.78     30.97 o 
  -6   3   8       33.80      -26.50     21.07 o 
  -5   3   8       63.33       51.73     17.24 o 
  -4   3   8        1.17       11.18     15.65 o 
  -3   3   8      224.12      284.82     27.14 o 
  -2   3   8      345.38      367.21     28.42 o 
  -1   3   8      441.64      414.46     29.06 o 
   0   3   8       52.89       46.77     13.36 o 
   1   3   8       24.26       44.70     19.80 o 
   2   3   8     1071.50     1121.09     51.09 o 
   3   3   8      143.52      115.59     25.86 o 
   4   3   8      110.92      127.72     30.97 o 
   5   3   8       61.74       67.69     26.82 o 
   6   3   8       82.45       54.28     30.02 o 
   7   3   8       21.72       46.62     25.23 o 
 -11   4   8       42.06       37.68     29.06 o 
 -10   4   8       18.83       18.20     27.14 o 
  -9   4   8       36.83       32.89     25.86 o 
  -8   4   8       32.17       38.96     23.63 o 
  -7   4   8       78.63       87.81     23.31 o 
  -6   4   8      178.89      153.27     27.14 o 
  -5   4   8      212.99      242.99     26.82 o 
  -4   4   8      284.90      279.40     27.78 o 
  -3   4   8     1117.51     1201.88     47.90 o 
  -2   4   8      115.66      129.00     21.39 o 
  -1   4   8       26.27       63.86     14.69 o 
   0   4   8      770.87      778.31     30.82 o 
   1   4   8      814.30      892.15     46.62 o 
   2   4   8      640.98      688.75     45.02 o 
   3   4   8        0.03       14.69     21.39 o 
   4   4   8        0.12       32.57     24.91 o 
   5   4   8      410.24      464.91     44.06 o 
   6   4   8      163.55      106.33     36.72 o 
 -11   5   8       58.82       10.54     32.57 o 
 -10   5   8      653.71      632.55     55.24 o 
  -9   5   8      948.17      883.85     60.67 o 
  -8   5   8      530.84      482.80     41.51 o 
  -7   5   8        6.79        0.00     19.48 o 
  -6   5   8       78.64       83.66     24.91 o 
  -5   5   8     1436.65     1430.50     57.48 o 
  -4   5   8      633.99      720.36     41.83 o 
  -3   5   8       14.52        7.34     18.52 o 
  -2   5   8      505.66      437.77     36.08 o 
  -1   5   8      171.89      173.07     27.78 o 
   0   5   8      628.58      582.92     28.55 o 
   1   5   8      731.84      738.56     45.34 o 
   2   5   8       24.88       24.27     27.78 o 
   3   5   8      176.73      158.38     28.42 o 
   4   5   8     1381.54     1424.44     70.57 o 
   5   5   8      354.01      371.68     45.66 o 
 -11   6   8      348.94      347.41     45.66 o 
 -10   6   8      551.52      566.77     52.05 o 
  -9   6   8      106.15       94.20     30.97 o 
  -8   6   8       26.92       64.82     23.95 o 
  -7   6   8      432.39      396.26     36.08 o 
  -6   6   8      497.61      432.02     37.36 o 
  -5   6   8     1096.93     1090.12     53.32 o 
  -4   6   8        2.00       16.92     20.12 o 
  -3   6   8      157.39      178.81     24.59 o 
  -2   6   8      586.14      575.08     41.83 o 
  -1   6   8       20.09        4.47     20.12 o 
   0   6   8        8.64        7.04     15.01 o 
   1   6   8      171.42      183.60     28.10 o 
   2   6   8        7.04       26.82     20.44 o 
   3   6   8      319.90      378.70     41.19 o 
   4   6   8      275.07      254.49     39.28 o 
 -10   7   8       11.86       20.12     27.46 o 
  -9   7   8       37.65       80.79     27.78 o 
  -8   7   8       11.53       31.61     22.03 o 
  -7   7   8      816.53      800.19     54.28 o 
  -6   7   8       66.55       79.83     29.70 o 
  -5   7   8      917.53      920.57     52.37 o 
  -4   7   8     2280.59     2307.01     77.59 o 
  -3   7   8      184.41      204.36     29.38 o 
  -2   7   8        9.84      -14.05     22.99 o 
  -1   7   8      417.40      411.27     40.23 o 
   0   7   8      476.33      483.30     50.29 o 
   1   7   8       56.36       96.75     26.82 o 
   2   7   8       58.54       -8.94     29.70 o 
   3   7   8      252.47      277.16     41.51 o 
   4   7   8       60.60        0.00     33.85 o 
 -10   8   8      148.56      209.79     37.68 o 
  -9   8   8        1.03      -16.28     26.50 o 
  -8   8   8       19.23        6.07     26.50 o 
  -7   8   8      119.06       84.62     30.97 o 
  -6   8   8      183.49      194.14     34.17 o 
  -5   8   8      496.78      512.81     46.30 o 
  -4   8   8      325.45      319.95     35.12 o 
  -3   8   8      216.45      223.20     33.85 o 
  -2   8   8      105.04      126.77     28.10 o 
  -1   8   8        1.76      -35.92     23.95 o 
   0   8   8      211.00      191.79     28.90 o 
   1   8   8      292.46      240.12     40.55 o 
   2   8   8       89.04        9.90     38.64 o 
   3   8   8       22.69       28.74     29.70 o 
  -9   9   8        5.73        7.02     27.78 o 
  -8   9   8       22.07        9.90     30.02 o 
  -7   9   8       95.25      108.25     30.97 o 
  -6   9   8        4.93      -11.81     23.31 o 
  -5   9   8       16.16       29.70     26.82 o 
  -4   9   8      446.53      471.94     45.02 o 
  -3   9   8      275.88      249.70     44.06 o 
  -2   9   8      183.94      236.93     35.76 o 
  -1   9   8       52.36       85.89     29.70 o 
   0   9   8       10.10       28.24     18.26 o 
   1   9   8       20.04       64.82     29.06 o 
  -8  10   8      109.26       57.48     33.85 o 
  -7  10   8      200.73      260.24     39.28 o 
  -6  10   8       27.03       30.02     27.78 o 
  -5  10   8        4.71      -28.74     29.70 o 
  -4  10   8       35.48       12.77     29.06 o 
  -3  10   8       56.48      106.97     25.86 o 
  -2  10   8        5.96       19.80     26.82 o 
  -1  10   8       33.57       23.95     28.10 o 
   0  10   8       44.19       35.76     22.57 o 
  -6  11   8       10.72       62.27     26.50 o 
  -5  11   8      124.19      114.95     38.64 o 
  -4  11   8      258.55      250.34     45.34 o 
  -3  11   8      150.87       68.65     35.44 o 
   0 -13   9      555.71      586.76     37.37 o 
   1 -13   9       90.26       83.66     27.14 o 
   2 -13   9        0.69       10.54     21.71 o 
   3 -13   9        6.27       24.59     25.86 o 
   4 -13   9       53.43       75.04     28.42 o 
   5 -13   9      129.75       91.64     36.08 o 
  -2 -12   9        7.21        7.02     27.14 o 
  -1 -12   9       92.54       49.49     35.76 o 
   0 -12   9       13.85        9.79     17.02 o 
   1 -12   9       27.06       22.03     27.14 o 
   2 -12   9        1.11       22.03     23.63 o 
   3 -12   9      602.80      639.26     54.92 o 
   4 -12   9      295.03      235.01     41.51 o 
   5 -12   9        2.69      -23.31     26.82 o 
   6 -12   9        0.09      -24.27     25.23 o 
  -4 -11   9        2.74      -36.40     24.27 o 
  -3 -11   9      173.89      142.09     33.53 o 
  -2 -11   9      305.94      301.75     40.55 o 
  -1 -11   9       19.07       38.64     23.31 o 
   0 -11   9      298.37      301.28     26.12 o 
   1 -11   9       76.43       74.72     26.50 o 
   2 -11   9      169.83      157.74     32.25 o 
   3 -11   9      174.64      130.92     33.21 o 
   4 -11   9       60.30       44.70     26.82 o 
   5 -11   9      212.97      155.82     39.91 o 
   6 -11   9      177.84      105.69     35.44 o 
   7 -11   9      107.60      113.04     30.33 o 
  -5 -10   9       13.27       -3.51     31.29 o 
  -4 -10   9      266.85      324.74     39.28 o 
  -3 -10   9      302.80      328.25     40.23 o 
  -2 -10   9       86.42      106.65     25.23 o 
  -1 -10   9       61.87       21.39     24.91 o 
   0 -10   9       94.68       72.51     18.40 o 
   1 -10   9      277.98      254.17     35.12 o 
   2 -10   9       89.58       91.32     23.63 o 
   3 -10   9      260.68      243.63     34.49 o 
   4 -10   9       72.18       30.02     27.46 o 
   5 -10   9      189.80      176.58     34.17 o 
   6 -10   9      219.50      163.81     39.28 o 
   7 -10   9       19.00       30.02     30.02 o 
   8 -10   9        9.98       29.06     28.42 o 
  -6  -9   9        1.81       17.56     28.10 o 
  -5  -9   9      202.36      232.46     33.21 o 
  -4  -9   9      338.81      355.71     40.55 o 
  -3  -9   9        0.22        5.43     23.95 o 
  -2  -9   9       11.06        5.11     21.71 o 
  -1  -9   9       68.51       77.27     23.95 o 
   0  -9   9     1078.41     1119.72     77.91 o 
   1  -9   9       46.64       53.96     19.80 o 
   2  -9   9       95.33      110.80     18.84 o 
   3  -9   9        1.06       48.22     15.01 o 
   4  -9   9       12.01      -12.45     21.39 o 
   5  -9   9        0.35      -26.50     21.07 o 
   6  -9   9       32.18       20.44     24.91 o 
   7  -9   9       26.09       31.93     22.99 o 
   8  -9   9       91.31       90.36     34.49 o 
  -7  -8   9       10.68      -10.22     24.59 o 
  -6  -8   9      155.78      150.39     37.36 o 
  -5  -8   9      506.09      484.07     43.11 o 
  -4  -8   9        2.15      -23.31     23.31 o 
  -3  -8   9      139.57      182.33     29.06 o 
  -2  -8   9       33.86       61.63     17.24 o 
  -1  -8   9     1048.17     1145.36     53.64 o 
   0  -8   9       26.68       39.88     15.01 o 
   1  -8   9      459.38      454.38     36.40 o 
   2  -8   9       11.73      -18.84     21.39 o 
   3  -8   9        4.62      -10.86     20.76 o 
   4  -8   9        8.31       -4.79     21.07 o 
   5  -8   9        4.14       -2.55     22.03 o 
   6  -8   9      161.50      147.52     32.57 o 
   7  -8   9      347.86      271.41     43.43 o 
   8  -8   9       94.90       80.79     34.80 o 
  -8  -7   9       27.46       -7.02     33.21 o 
  -7  -7   9      187.35      202.12     35.12 o 
  -6  -7   9        7.15       -8.62     26.82 o 
  -5  -7   9      290.11      303.98     35.44 o 
  -4  -7   9      363.48      390.20     38.64 o 
  -3  -7   9      788.46      765.06     46.62 o 
  -2  -7   9      766.30      725.47     43.75 o 
  -1  -7   9        5.61       -9.58     20.44 o 
   0  -7   9       12.32       13.71     20.91 o 
   1  -7   9      166.17      181.37     23.63 o 
   2  -7   9      407.15      397.86     30.97 o 
   3  -7   9       54.39       47.26     19.48 o 
   4  -7   9      182.32      193.18     25.86 o 
   5  -7   9      352.75      341.98     39.28 o 
   6  -7   9      197.21      202.44     29.70 o 
   7  -7   9        5.41      -23.31     23.31 o 
   8  -7   9       40.78      107.93     24.59 o 
  -8  -6   9       54.66       13.41     30.33 o 
  -7  -6   9        0.09       21.07     21.07 o 
  -6  -6   9      428.68      384.45     40.55 o 
  -5  -6   9      368.60      379.02     35.12 o 
  -4  -6   9      155.26      126.45     25.86 o 
  -3  -6   9      114.95      133.47     20.76 o 
  -2  -6   9     2268.45     2271.24     69.29 o 
  -1  -6   9     5711.12     5674.12    104.09 o 
   0  -6   9     1060.96     1024.15     32.82 o 
   1  -6   9      589.25      505.79     35.12 o 
   2  -6   9      653.01      675.98     39.28 o 
   3  -6   9      193.14      185.84     23.31 o 
   4  -6   9      429.42      407.44     37.36 o 
   5  -6   9      372.16      341.98     33.85 o 
   6  -6   9       35.15       15.33     24.59 o 
   7  -6   9       87.30       48.85     28.10 o 
   8  -6   9      131.33      122.30     33.85 o 
  -9  -5   9        3.93       -7.02     26.18 o 
  -8  -5   9       17.78       28.10     23.63 o 
  -7  -5   9      658.87      627.12     48.53 o 
  -6  -5   9      400.95      414.46     38.96 o 
  -5  -5   9       80.59       82.06     21.07 o 
  -4  -5   9       57.47       31.93     19.48 o 
  -3  -5   9     1478.40     1486.70     54.92 o 
  -2  -5   9     2641.09     2737.12     71.53 o 
  -1  -5   9        1.00        7.98     13.73 o 
   0  -5   9      135.15      138.71     53.64 o 
   1  -5   9        0.47      -17.24     16.60 o 
   2  -5   9      158.92      151.35     24.27 o 
   3  -5   9      125.73      132.83     19.80 o 
   4  -5   9      284.94      290.57     30.97 o 
   5  -5   9      263.38      234.69     30.02 o 
   6  -5   9      145.45      171.79     25.86 o 
   7  -5   9      170.83      142.09     35.76 o 
   8  -5   9        1.40       19.16     24.91 o 
   9  -5   9        3.45      -32.25     28.42 o 
  -9  -4   9      171.13      135.39     32.25 o 
  -8  -4   9      375.14      395.30     41.51 o 
  -7  -4   9       11.19       23.31     18.52 o 
  -6  -4   9      287.67      278.44     34.80 o 
  -5  -4   9      369.34      307.18     29.70 o 
  -4  -4   9      275.41      263.11     25.86 o 
  -3  -4   9      339.35      333.04     26.82 o 
  -2  -4   9      921.27      958.57     41.51 o 
  -1  -4   9      184.98      156.78     21.71 o 
   0  -4   9       29.56       45.43     10.39 o 
   1  -4   9      272.71      240.44     24.91 o 
   2  -4   9       19.75       11.50     14.37 o 
   3  -4   9      120.65      135.71     22.03 o 
   4  -4   9      323.24      289.61     30.02 o 
   5  -4   9     1148.15     1231.26     54.92 o 
   6  -4   9      154.88      140.82     29.70 o 
   7  -4   9       21.82      -14.05     28.10 o 
   8  -4   9       59.07       67.69     27.78 o 
 -10  -3   9       27.61       56.52     29.38 o 
  -9  -3   9      372.89      418.29     44.70 o 
  -8  -3   9       88.70       88.13     31.93 o 
  -7  -3   9        3.08      -14.37     22.03 o 
  -6  -3   9       78.14       98.99     23.31 o 
  -5  -3   9     2069.34     1931.50     65.46 o 
  -4  -3   9     1753.47     1787.81     57.48 o 
  -3  -3   9      936.09      954.41     42.15 o 
  -2  -3   9      257.38      316.12     25.54 o 
  -1  -3   9      795.56      809.13     36.40 o 
   0  -3   9      158.67      128.66     16.76 o 
   1  -3   9       41.99       58.43     13.73 o 
   2  -3   9       10.89       19.16     15.65 o 
   3  -3   9       30.43       24.59     20.76 o 
   4  -3   9      456.48      440.97     35.12 o 
   5  -3   9     1496.29     1485.43     61.95 o 
   6  -3   9      239.25      262.47     30.02 o 
   7  -3   9        1.18       11.50     22.99 o 
   8  -3   9       30.69       16.28     27.46 o 
 -10  -2   9      494.76      457.57     50.45 o 
  -9  -2   9      385.63      448.95     44.38 o 
  -8  -2   9      345.45      333.04     39.28 o 
  -7  -2   9      490.92      501.32     41.19 o 
  -6  -2   9     2612.70     2681.56     76.31 o 
  -5  -2   9      989.19      961.76     48.85 o 
  -4  -2   9       17.48       17.88     15.97 o 
  -3  -2   9      175.31      161.57     22.99 o 
  -2  -2   9      220.50      276.20     24.59 o 
  -1  -2   9     1395.68     1284.58     43.75 o 
   0  -2   9       74.44       90.82     22.35 o 
   1  -2   9      384.98      436.50     28.74 o 
   2  -2   9      467.53      442.24     44.06 o 
   3  -2   9     2809.09     2730.09     72.80 o 
   4  -2   9      407.93      372.63     34.49 o 
   5  -2   9       67.11       45.98     26.50 o 
   6  -2   9        1.68      -30.97     24.59 o 
   7  -2   9      134.57      201.80     33.53 o 
   8  -2   9      123.49       37.04     34.80 o 
 -10  -1   9       52.88       19.48     29.70 o 
  -9  -1   9      565.52      635.11     49.17 o 
  -8  -1   9       55.89       55.56     23.63 o 
  -7  -1   9      121.99      121.98     23.95 o 
  -6  -1   9      721.21      695.45     42.79 o 
  -5  -1   9       14.24      -12.13     17.24 o 
  -4  -1   9      100.46       68.33     20.76 o 
  -3  -1   9      519.02      516.96     30.02 o 
  -2  -1   9     2583.46     2477.20     60.35 o 
  -1  -1   9      750.56      757.72     34.17 o 
   0  -1   9      959.40      924.35     27.32 o 
   1  -1   9       74.70       54.60     19.16 o 
   2  -1   9      122.99      109.20     21.71 o 
   3  -1   9       78.53       84.62     20.44 o 
   4  -1   9     1043.53     1007.74     49.81 o 
   5  -1   9      120.52      102.18     29.06 o 
   6  -1   9      187.05      170.19     30.65 o 
   7  -1   9       54.09       67.69     28.74 o 
   8  -1   9        0.01        3.51     31.93 o 
 -11   0   9       29.26       39.28     30.02 o 
 -10   0   9      444.32      391.47     46.30 o 
  -9   0   9       59.40       64.18     25.54 o 
  -8   0   9      485.82      456.61     38.64 o 
  -7   0   9       19.31       32.57     20.76 o 
  -6   0   9      261.96      243.31     29.06 o 
  -5   0   9     1154.95     1145.36     47.90 o 
  -4   0   9     1013.40      981.88     43.75 o 
  -3   0   9       35.11        9.90     15.65 o 
  -2   0   9     2184.75     2230.05     57.16 o 
  -1   0   9      545.42      525.90     31.61 o 
   0   0   9     1538.67     1608.50     44.22 o 
   1   0   9       86.37       97.39     19.48 o 
   2   0   9      201.28      198.93     25.86 o 
   3   0   9      121.58      131.56     20.76 o 
   4   0   9      162.04      177.54     27.14 o 
   5   0   9      511.50      468.11     38.32 o 
   6   0   9      105.88      141.45     28.74 o 
   7   0   9        0.23        0.00     22.03 o 
 -11   1   9      118.03      164.76     34.17 o 
 -10   1   9       65.10       68.33     27.14 o 
  -9   1   9        3.71        5.43     24.59 o 
  -8   1   9      171.03      177.22     26.82 o 
  -7   1   9     1124.81     1081.82     52.69 o 
  -6   1   9      103.19       97.39     21.71 o 
  -5   1   9      281.93      280.35     29.38 o 
  -4   1   9       10.83       -6.07     16.60 o 
  -3   1   9      604.76      603.49     34.17 o 
  -2   1   9      343.11      344.22     26.82 o 
  -1   1   9      347.06      369.76     28.42 o 
   0   1   9     1949.35     1998.19     67.53 o 
   1   1   9       21.65       34.80     15.01 o 
   2   1   9      202.59      254.81     25.23 o 
   3   1   9      183.11      179.13     28.74 o 
   4   1   9      117.48      123.25     23.95 o 
   5   1   9      320.73      337.19     35.44 o 
   6   1   9       16.57        0.00     28.10 o 
   7   1   9      154.55      155.18     37.68 o 
 -11   2   9       29.03       31.29     31.29 o 
 -10   2   9      139.24      101.86     33.53 o 
  -9   2   9      153.23      112.40     28.42 o 
  -8   2   9       54.30       46.30     26.18 o 
  -7   2   9        7.63       -2.24     21.07 o 
  -6   2   9      340.47      339.43     32.89 o 
  -5   2   9     2346.97     2561.50     71.21 o 
  -4   2   9      624.51      615.63     35.44 o 
  -3   2   9     2272.62     2287.53     62.27 o 
  -2   2   9      155.13      146.88     22.03 o 
  -1   2   9     1531.41     1597.82     53.32 o 
   0   2   9      121.09      148.42     16.59 o 
   1   2   9       47.05       94.83     19.48 o 
   2   2   9       37.50       25.86     21.39 o 
   3   2   9       16.72       17.88     18.20 o 
   4   2   9      416.23      468.43     41.83 o 
   5   2   9       20.26       42.15     24.27 o 
   6   2   9      127.53      126.77     31.61 o 
   7   2   9       91.08      103.46     33.85 o 
 -11   3   9       14.43       55.56     26.50 o 
 -10   3   9       14.46      -33.85     28.42 o 
  -9   3   9      393.10      384.13     43.43 o 
  -8   3   9      593.46      667.36     45.34 o 
  -7   3   9        3.25       13.41     21.07 o 
  -6   3   9       12.96       -4.15     22.35 o 
  -5   3   9       36.03       34.49     18.20 o 
  -4   3   9     1468.09     1473.29     54.28 o 
  -3   3   9      356.10      336.87     28.74 o 
  -2   3   9      271.60      270.77     26.18 o 
  -1   3   9      193.16      213.94     25.86 o 
   0   3   9      632.17      690.71     58.91 o 
   1   3   9      752.78      736.65     41.83 o 
   2   3   9      362.49      376.47     34.80 o 
   3   3   9      157.73      211.70     29.38 o 
   4   3   9      476.97      449.27     44.70 o 
   5   3   9      284.27      274.61     45.02 o 
   6   3   9       14.69      -16.92     32.25 o 
 -11   4   9      458.60      514.73     49.81 o 
 -10   4   9      370.97      436.18     40.87 o 
  -9   4   9      202.63      219.68     33.85 o 
  -8   4   9      180.08      172.75     28.10 o 
  -7   4   9      212.46      205.00     29.06 o 
  -6   4   9        3.16       12.77     20.12 o 
  -5   4   9      122.07      137.94     24.59 o 
  -4   4   9      631.22      659.05     38.32 o 
  -3   4   9       62.54       91.32     18.20 o 
  -2   4   9     1959.58     2028.25     63.86 o 
  -1   4   9     1933.89     1862.53     64.50 o 
   0   4   9      225.02      184.03     20.00 o 
   1   4   9      355.40      347.09     35.12 o 
   2   4   9      375.57      330.17     37.36 o 
   3   4   9      384.80      275.88     38.32 o 
   4   4   9      616.01      613.07     49.49 o 
   5   4   9       40.18       -9.58     31.29 o 
 -11   5   9      550.16      534.20     53.64 o 
 -10   5   9      232.33      260.24     37.36 o 
  -9   5   9        0.02       29.06     26.18 o 
  -8   5   9       14.98       50.13     20.76 o 
  -7   5   9      990.97     1028.17     54.92 o 
  -6   5   9      215.50      252.25     30.97 o 
  -5   5   9       76.76      110.48     25.23 o 
  -4   5   9      666.20      670.87     41.19 o 
  -3   5   9      588.31      569.65     41.51 o 
  -2   5   9      705.22      673.74     45.02 o 
  -1   5   9      107.55       99.31     27.46 o 
   0   5   9        9.06       10.38     15.50 o 
   1   5   9        1.06       12.13     20.12 o 
   2   5   9      369.87      296.00     37.36 o 
   3   5   9      319.40      296.32     39.91 o 
   4   5   9        0.26      -22.03     28.74 o 
   5   5   9       19.04       45.66     27.46 o 
 -10   6   9        1.74       -6.71     23.95 o 
  -9   6   9      320.10      312.92     38.00 o 
  -8   6   9       70.55       45.02     27.14 o 
  -7   6   9       53.58       41.83     27.46 o 
  -6   6   9       30.46       37.68     20.12 o 
  -5   6   9      167.49      252.89     28.10 o 
  -4   6   9       46.89       51.73     23.31 o 
  -3   6   9      206.85      197.01     28.74 o 
  -2   6   9       68.28       38.64     26.50 o 
  -1   6   9       16.23      -39.75     26.50 o 
   0   6   9       10.07       17.56     17.82 o 
   1   6   9      135.01      144.01     27.78 o 
   2   6   9       61.61       54.92     25.54 o 
   3   6   9       49.15        0.00     31.61 o 
   4   6   9       95.07      103.78     32.89 o 
 -10   7   9        2.91       -7.02     26.18 o 
  -9   7   9       32.48       25.54     29.70 o 
  -8   7   9       29.94      -20.76     25.86 o 
  -7   7   9       68.75       47.90     24.59 o 
  -6   7   9      413.98      430.75     44.06 o 
  -5   7   9      599.53      610.84     46.62 o 
  -4   7   9      957.88      970.06     54.92 o 
  -3   7   9       83.04      123.89     25.86 o 
  -2   7   9       21.81       63.22     22.35 o 
  -1   7   9        1.14       49.81     21.39 o 
   0   7   9        8.27      -21.41     20.60 o 
   1   7   9       98.77      109.20     31.61 o 
   2   7   9       16.41      -41.19     32.89 o 
   3   7   9       13.60       -7.02     28.74 o 
  -9   8   9        2.72        6.71     25.54 o 
  -8   8   9       10.09       -9.58     24.91 o 
  -7   8   9       81.97      101.22     28.74 o 
  -6   8   9      511.35      497.48     44.70 o 
  -5   8   9        5.64        0.00     25.23 o 
  -4   8   9        0.14       -8.30     22.67 o 
  -3   8   9      337.73      270.14     44.38 o 
  -2   8   9       46.25       33.85     23.95 o 
  -1   8   9      138.79      163.49     32.25 o 
   0   8   9      150.02      155.69     22.99 o 
   1   8   9        0.86      -22.67     32.57 o 
   2   8   9       42.91       45.66     35.76 o 
  -9   9   9       53.29       51.09     32.57 o 
  -8   9   9      119.57       55.24     32.25 o 
  -7   9   9      164.71      160.29     33.85 o 
  -6   9   9       87.42       95.79     33.21 o 
  -5   9   9        8.08        6.07     27.46 o 
  -4   9   9      252.27      200.85     38.64 o 
  -3   9   9      553.40      480.88     48.85 o 
  -2   9   9      292.68      328.25     46.30 o 
  -1   9   9       12.53      -25.86     29.38 o 
   0   9   9      186.72      175.73     28.30 o 
  -7  10   9        0.02        7.34     28.42 o 
  -6  10   9      309.40      240.44     47.26 o 
  -5  10   9      671.96      683.64     56.84 o 
  -4  10   9      165.88      222.56     36.08 o 
  -3  10   9       72.28       75.04     27.14 o 
  -2  10   9       81.92      107.93     30.97 o 
  -1  10   9      164.91      223.20     40.87 o 
   0 -13  10      192.53      217.35     28.74 o 
   1 -13  10       47.98        7.02     30.65 o 
   2 -13  10      140.06      117.19     35.44 o 
   3 -13  10       92.68      121.98     27.46 o 
   4 -13  10        7.97       -7.02     27.14 o 
  -2 -12  10        3.22      -45.02     30.02 o 
  -1 -12  10       93.34      104.09     34.17 o 
   0 -12  10       20.37       32.01     20.18 o 
   1 -12  10       77.46       91.00     28.42 o 
   2 -12  10       55.84       38.96     30.65 o 
   3 -12  10       66.08       78.87     27.78 o 
   4 -12  10        2.69      -19.80     26.50 o 
   5 -12  10       65.73       66.10     29.70 o 
  -4 -11  10        5.20      -24.59     28.42 o 
  -3 -11  10        0.69      -47.90     31.93 o 
  -2 -11  10       10.77      -22.03     25.23 o 
  -1 -11  10       29.67        9.26     25.23 o 
   0 -11  10      176.47      142.96     31.29 o 
   1 -11  10      302.98      378.06     37.68 o 
   2 -11  10       34.26        0.00     26.18 o 
   3 -11  10        1.16       -2.87     22.35 o 
   4 -11  10      165.59      179.13     32.57 o 
   5 -11  10       90.61       90.68     28.10 o 
   6 -11  10        0.13       10.22     29.70 o 
  -5 -10  10      117.37      102.18     34.49 o 
  -4 -10  10        3.02       -9.58     21.39 o 
  -3 -10  10        1.83       -6.07     23.95 o 
  -2 -10  10       93.81       97.71     27.78 o 
  -1 -10  10      142.98      171.15     29.70 o 
   0 -10  10        1.65      -18.11     18.36 o 
   1 -10  10       42.28       34.80     27.14 o 
   2 -10  10        0.55       18.84     20.12 o 
   3 -10  10       51.17       76.95     25.86 o 
   4 -10  10       59.37       51.41     26.18 o 
   5 -10  10       31.57       30.02     28.42 o 
   6 -10  10       38.04       77.27     26.18 o 
   7 -10  10      337.69      389.24     44.06 o 
  -6  -9  10      196.00      240.12     39.91 o 
  -5  -9  10        0.03       19.48     20.76 o 
  -4  -9  10        0.30        6.07     26.50 o 
  -3  -9  10      172.66      220.32     31.93 o 
  -2  -9  10       38.33       85.89     20.76 o 
  -1  -9  10       26.73       65.14     21.71 o 
   0  -9  10      246.46      242.38     23.23 o 
   1  -9  10       79.78       63.54     26.82 o 
   2  -9  10      819.34      894.70     53.01 o 
   3  -9  10        5.79        2.55     19.80 o 
   4  -9  10       59.97       90.05     23.95 o 
   5  -9  10      194.42      144.33     32.89 o 
   6  -9  10      255.81      253.85     37.36 o 
   7  -9  10      315.77      355.71     44.38 o 
   8  -9  10        1.90       -7.02     30.02 o 
  -7  -8  10        7.66       24.91     24.91 o 
  -6  -8  10      104.14       90.68     31.29 o 
  -5  -8  10       94.01       47.26     30.33 o 
  -4  -8  10      618.34      638.94     46.94 o 
  -3  -8  10      454.51      410.63     41.19 o 
  -2  -8  10      414.44      387.00     38.00 o 
  -1  -8  10      471.71      516.96     42.15 o 
   0  -8  10      173.39      189.53     18.70 o 
   1  -8  10      381.56      414.78     37.04 o 
   2  -8  10       19.48        4.47     22.35 o 
   3  -8  10      111.50      130.92     27.14 o 
   4  -8  10       71.68       69.61     24.27 o 
   5  -8  10      189.29      147.84     26.50 o 
   6  -8  10      363.73      386.04     41.19 o 
   7  -8  10        4.95        3.19     26.18 o 
   8  -8  10       71.62      101.86     33.21 o 
  -8  -7  10        2.95       25.54     30.02 o 
  -7  -7  10       24.18        0.00     27.46 o 
  -6  -7  10       33.17       20.76     25.54 o 
  -5  -7  10      134.38      143.05     32.89 o 
  -4  -7  10       76.29       83.66     25.23 o 
  -3  -7  10      149.03      152.63     29.70 o 
  -2  -7  10     1669.70     1727.46     66.42 o 
  -1  -7  10      704.05      629.04     41.83 o 
   0  -7  10      289.63      278.42     22.35 o 
   1  -7  10        2.42      -27.78     21.07 o 
   2  -7  10        7.61       20.76     16.60 o 
   3  -7  10        0.89       10.86     15.97 o 
   4  -7  10       13.63       21.39     24.27 o 
   5  -7  10      582.65      708.87     47.58 o 
   6  -7  10      133.78      188.39     34.49 o 
   7  -7  10       93.18      102.50     27.78 o 
   8  -7  10      152.52      216.49     34.17 o 
  -8  -6  10      416.60      368.80     47.90 o 
  -7  -6  10      192.39      189.67     36.40 o 
  -6  -6  10      358.24      280.35     37.04 o 
  -5  -6  10       14.80       42.15     18.20 o 
  -4  -6  10       18.33       -6.71     19.16 o 
  -3  -6  10        4.71       27.14     19.80 o 
  -2  -6  10     1688.81     1614.43     61.95 o 
  -1  -6  10     2610.80     2572.67     73.44 o 
   0  -6  10        1.40      -15.04     12.46 o 
   1  -6  10      163.53      145.60     24.27 o 
   2  -6  10       44.54       42.79     19.48 o 
   3  -6  10        2.14      -30.65     21.71 o 
   4  -6  10      227.57      176.26     32.89 o 
   5  -6  10       10.06      -14.69     23.95 o 
   6  -6  10        1.34      -16.28     22.03 o 
   7  -6  10       14.08        0.00     25.54 o 
   8  -6  10        7.23      -47.26     31.61 o 
  -9  -5  10       73.66       99.94     34.49 o 
  -8  -5  10       86.09      140.18     30.65 o 
  -7  -5  10      293.92      327.93     35.76 o 
  -6  -5  10      300.31      305.90     35.44 o 
  -5  -5  10       78.76       36.72     20.76 o 
  -4  -5  10      394.45      395.94     34.49 o 
  -3  -5  10      232.75      267.26     27.14 o 
  -2  -5  10      328.96      298.23     29.70 o 
  -1  -5  10       29.79       19.16     16.28 o 
   0  -5  10     1108.51     1061.12     41.99 o 
   1  -5  10      267.33      277.48     28.10 o 
   2  -5  10      198.31      227.67     26.18 o 
   3  -5  10        2.83       14.05     17.88 o 
   4  -5  10      213.52      238.52     30.02 o 
   5  -5  10      146.76       82.38     29.38 o 
   6  -5  10       23.53       43.11     23.63 o 
   7  -5  10      116.26       90.36     31.29 o 
   8  -5  10        6.17        3.19     24.91 o 
  -9  -4  10      258.28      251.62     36.40 o 
  -8  -4  10        7.92      -20.44     27.78 o 
  -7  -4  10      547.68      520.47     43.11 o 
  -6  -4  10        2.07       16.60     19.48 o 
  -5  -4  10       10.28      -27.14     21.07 o 
  -4  -4  10       97.23       71.84     23.31 o 
  -3  -4  10        2.75       -8.62     19.48 o 
  -2  -4  10     1132.04     1143.76     46.94 o 
  -1  -4  10      405.80      405.20     29.70 o 
   0  -4  10      930.63      965.90     54.60 o 
   1  -4  10      259.45      257.36     26.82 o 
   2  -4  10        4.08       -3.51     13.41 o 
   3  -4  10     5056.89     5107.35    104.73 o 
   4  -4  10     2057.90     2046.45     72.80 o 
   5  -4  10        1.89       -4.79     21.71 o 
   6  -4  10        2.84       -5.43     21.39 o 
   7  -4  10      169.57      166.36     33.21 o 
   8  -4  10       20.45       27.14     30.33 o 
 -10  -3  10      157.25      136.03     39.59 o 
  -9  -3  10      212.25      178.17     39.28 o 
  -8  -3  10      462.47      449.91     43.11 o 
  -7  -3  10      453.80      465.55     41.19 o 
  -6  -3  10       38.40       58.43     22.99 o 
  -5  -3  10      335.55      375.51     32.25 o 
  -4  -3  10       84.30       80.79     20.12 o 
  -3  -3  10     1011.75     1024.66     43.75 o 
  -2  -3  10     1540.24     1530.13     51.73 o 
  -1  -3  10       87.76       75.04     18.84 o 
   0  -3  10       81.81       92.79     12.04 o 
   1  -3  10      555.71      573.16     34.49 o 
   2  -3  10     1958.24     1974.93     62.27 o 
   3  -3  10     1909.61     1851.03     63.54 o 
   4  -3  10       98.09       83.66     23.31 o 
   5  -3  10      104.47       91.64     20.76 o 
   6  -3  10      416.06      416.70     42.47 o 
   7  -3  10      123.85      129.00     31.93 o 
   8  -3  10       38.97       59.07     25.23 o 
 -10  -2  10       11.16       30.65     28.42 o 
  -9  -2  10      120.75       85.26     33.21 o 
  -8  -2  10      589.61      515.68     45.34 o 
  -7  -2  10      105.94      141.45     24.27 o 
  -6  -2  10       32.03       32.25     19.48 o 
  -5  -2  10       11.07      -16.92     18.20 o 
  -4  -2  10     1612.68     1598.14     57.16 o 
  -3  -2  10       23.34        6.39     15.65 o 
  -2  -2  10      401.91      358.90     28.10 o 
  -1  -2  10       36.10       34.49     15.33 o 
   0  -2  10      322.50      338.17     19.98 o 
   1  -2  10       84.28       72.80     16.28 o 
   2  -2  10       19.81       12.45     16.28 o 
   3  -2  10        0.51      121.02     22.67 o 
   4  -2  10       65.23       72.16     21.71 o 
   5  -2  10      343.21      378.38     38.64 o 
   6  -2  10      337.29      301.75     38.00 o 
   7  -2  10       15.77       -9.26     29.06 o 
   8  -2  10       51.25       56.84     30.97 o 
 -10  -1  10      277.35      244.59     40.55 o 
  -9  -1  10      187.26      178.81     34.49 o 
  -8  -1  10       22.77       -5.11     24.27 o 
  -7  -1  10       19.17       22.99     22.35 o 
  -6  -1  10      138.60      176.26     26.50 o 
  -5  -1  10      229.90      269.50     28.10 o 
  -4  -1  10       93.63       80.79     18.84 o 
  -3  -1  10      116.88      106.01     18.20 o 
  -2  -1  10      702.62      768.58     36.72 o 
  -1  -1  10      280.84      329.21     25.54 o 
   0  -1  10     2355.04     2313.88     43.91 o 
   1  -1  10        1.62        9.90     13.41 o 
   2  -1  10        1.92      -26.82     17.88 o 
   3  -1  10      160.15      195.74     25.86 o 
   4  -1  10       31.19       20.44     23.31 o 
   5  -1  10      224.89      212.66     30.65 o 
   6  -1  10        0.05      -41.19     27.46 o 
   7  -1  10        0.92       -6.39     23.31 o 
 -10   0  10       78.65       32.25     34.17 o 
  -9   0  10      120.77       83.02     33.53 o 
  -8   0  10      170.51      188.07     31.93 o 
  -7   0  10       31.20       38.64     19.80 o 
  -6   0  10      477.11      444.80     37.68 o 
  -5   0  10      571.92      630.95     39.28 o 
  -4   0  10       14.69       -3.19     17.56 o 
  -3   0  10      527.10      522.39     31.93 o 
  -2   0  10      829.58      788.37     38.00 o 
  -1   0  10     2705.62     2773.84     67.05 o 
   0   0  10       37.44       46.62     28.90 o 
   1   0  10       19.98       30.97     16.92 o 
   2   0  10        4.06       55.24     15.33 o 
   3   0  10       56.10       36.08     22.67 o 
   4   0  10      156.31      150.08     23.63 o 
   5   0  10       12.27       40.23     21.39 o 
   6   0  10        8.80       15.01     25.54 o 
   7   0  10      171.42      218.41     38.96 o 
 -11   1  10      167.17      178.49     31.93 o 
 -10   1  10        0.44      -12.77     22.35 o 
  -9   1  10       76.06       73.44     31.29 o 
  -8   1  10      367.38      329.85     40.23 o 
  -7   1  10     1432.52     1348.12     62.27 o 
  -6   1  10      104.00      112.40     23.95 o 
  -5   1  10      212.75      179.45     27.14 o 
  -4   1  10       50.23       17.24     21.07 o 
  -3   1  10      965.19      971.34     44.06 o 
  -2   1  10     2958.42     2854.30     71.21 o 
  -1   1  10       19.49       17.88     18.20 o 
   0   1  10      198.40      179.90     17.38 o 
   1   1  10       61.07       69.93     17.56 o 
   2   1  10      740.20      722.28     45.98 o 
   3   1  10       42.71       53.96     24.59 o 
   4   1  10       89.69       78.23     27.78 o 
   5   1  10      255.34      311.65     36.40 o 
   6   1  10      274.09      239.16     43.75 o 
   7   1  10       77.55       82.38     31.61 o 
 -11   2  10       73.62       67.37     31.61 o 
 -10   2  10      269.36      272.05     36.72 o 
  -9   2  10       66.14       56.52     24.27 o 
  -8   2  10       72.01       45.66     24.91 o 
  -7   2  10       10.19       -2.24     22.67 o 
  -6   2  10      361.67      326.65     34.17 o 
  -5   2  10     1035.70      957.93     47.58 o 
  -4   2  10     2100.50     1913.30     64.50 o 
  -3   2  10     3815.97     3604.36     82.70 o 
  -2   2  10       56.64       78.23     20.76 o 
  -1   2  10     2373.55     2400.56     68.65 o 
   0   2  10      809.63      729.45     54.12 o 
   1   2  10      433.06      463.32     35.76 o 
   2   2  10       22.11       13.09     22.03 o 
   3   2  10       57.62       74.72     22.99 o 
   4   2  10      215.35      234.05     31.29 o 
   5   2  10      122.47       69.29     32.89 o 
   6   2  10       66.05       30.33     33.53 o 
 -11   3  10      130.14      167.00     36.72 o 
 -10   3  10      338.21      398.18     41.83 o 
  -9   3  10      277.49      240.44     36.40 o 
  -8   3  10      220.51      227.03     33.85 o 
  -7   3  10       41.46       53.96     18.84 o 
  -6   3  10        3.43      -10.54     22.99 o 
  -5   3  10      650.88      661.61     43.11 o 
  -4   3  10       48.29       51.41     20.44 o 
  -3   3  10     2361.11     2442.71     71.21 o 
  -2   3  10     2593.26     2578.74     72.80 o 
  -1   3  10       11.79        5.75     18.20 o 
   0   3  10       25.01       16.96     14.46 o 
   1   3  10       18.91      -15.01     22.99 o 
   2   3  10      273.42      280.35     34.17 o 
   3   3  10       80.11       52.05     26.50 o 
   4   3  10      228.52      202.44     41.19 o 
   5   3  10        0.43      -31.93     31.61 o 
   6   3  10      181.18      172.75     38.32 o 
 -11   4  10       73.46       50.13     34.49 o 
 -10   4  10        0.04        3.19     25.23 o 
  -9   4  10      428.87      432.66     45.66 o 
  -8   4  10      218.47      212.34     33.21 o 
  -7   4  10        4.09      -24.27     20.76 o 
  -6   4  10      201.29      231.50     28.10 o 
  -5   4  10        1.97       31.61     18.84 o 
  -4   4  10      241.26      220.96     29.06 o 
  -3   4  10      269.71      296.96     32.57 o 
  -2   4  10      610.25      616.90     43.43 o 
  -1   4  10      130.19      141.45     25.54 o 
   0   4  10      357.67      369.87     25.51 o 
   1   4  10      920.88      963.04     54.28 o 
   2   4  10       23.98       51.41     22.03 o 
   3   4  10      154.15      178.17     33.53 o 
   4   4  10        0.27       -9.26     25.86 o 
   5   4  10       77.72      104.09     33.85 o 
 -10   5  10       50.52       46.30     29.70 o 
  -9   5  10      164.68      174.66     36.08 o 
  -8   5  10       24.69       35.76     22.67 o 
  -7   5  10       10.09       22.99     20.44 o 
  -6   5  10      560.32      558.15     45.34 o 
  -5   5  10      596.62      581.46     44.38 o 
  -4   5  10      508.41      569.65     40.87 o 
  -3   5  10      110.78       80.79     28.10 o 
  -2   5  10       10.98        2.24     22.67 o 
  -1   5  10      183.83      211.38     25.23 o 
   0   5  10       57.67       54.30     26.66 o 
   1   5  10       18.57       36.40     28.10 o 
   2   5  10       55.13       73.12     25.23 o 
   3   5  10       78.95       46.30     30.65 o 
   4   5  10      167.32       91.64     34.80 o 
 -10   6  10      154.27      116.55     30.97 o 
  -9   6  10      415.28      415.74     46.30 o 
  -8   6  10      254.80      342.94     37.04 o 
  -7   6  10        9.88       52.37     19.48 o 
  -6   6  10      576.74      561.03     46.30 o 
  -5   6  10      409.75      458.85     38.64 o 
  -4   6  10      268.23      251.30     32.57 o 
  -3   6  10        0.03        7.34     21.71 o 
  -2   6  10       43.22       19.48     24.91 o 
  -1   6  10      243.55      269.50     32.25 o 
   0   6  10       29.84       24.35     18.85 o 
   1   6  10      115.65      148.80     30.97 o 
   2   6  10       63.16       43.43     34.17 o 
   3   6  10      547.69      507.70     47.58 o 
 -10   7  10       55.24       32.25     32.25 o 
  -9   7  10      128.71      126.77     32.89 o 
  -8   7  10      126.73      124.53     35.44 o 
  -7   7  10      425.59      492.37     44.70 o 
  -6   7  10      698.31      802.10     52.05 o 
  -5   7  10       49.66       32.25     27.78 o 
  -4   7  10       38.07       50.45     24.59 o 
  -3   7  10      546.73      531.01     44.38 o 
  -2   7  10      983.06     1013.49     57.16 o 
  -1   7  10       12.14       16.92     21.71 o 
   0   7  10        0.24       -8.94     18.32 o 
   1   7  10       94.33      119.74     32.25 o 
   2   7  10      242.47      189.99     43.43 o 
  -9   8  10      118.13       95.15     30.65 o 
  -8   8  10      362.17      418.29     43.43 o 
  -7   8  10      490.52      531.65     51.09 o 
  -6   8  10       50.83       55.24     27.14 o 
  -5   8  10      641.16      571.24     48.53 o 
  -4   8  10      734.88      713.66     52.37 o 
  -3   8  10      189.89      164.12     35.44 o 
  -2   8  10       22.80      -11.81     25.54 o 
  -1   8  10       43.23        9.26     29.06 o 
   0   8  10       10.13       -9.44     24.43 o 
   1   8  10       31.63       31.29     26.18 o 
  -8   9  10        8.36      -10.54     27.78 o 
  -7   9  10      198.99      199.57     38.96 o 
  -6   9  10       15.30       53.32     25.23 o 
  -5   9  10        1.51       19.48     27.46 o 
  -4   9  10       11.44        3.19     27.46 o 
  -3   9  10      121.55      129.32     33.21 o 
  -2   9  10       69.48       43.11     29.38 o 
  -1   9  10      145.86      158.06     36.40 o 
  -6  10  10        1.31        0.00     27.46 o 
  -5  10  10       64.78       88.77     31.61 o 
  -4  10  10       92.51       74.40     38.32 o 
  -3  10  10      152.82      179.13     36.40 o 
   1 -13  11       85.10      102.18     30.65 o 
   2 -13  11       81.25      116.87     32.57 o 
   3 -13  11       10.43       11.18     30.65 o 
  -2 -12  11      147.26      156.46     38.32 o 
  -1 -12  11       15.66       27.46     31.93 o 
   0 -12  11        3.44       -3.54     17.59 o 
   1 -12  11       86.77       73.44     31.29 o 
   2 -12  11       59.66       86.85     30.02 o 
   3 -12  11      130.04       74.40     36.72 o 
   4 -12  11        4.83      -30.65     26.82 o 
   5 -12  11      135.49      147.84     36.40 o 
  -4 -11  11       25.23       68.97     26.82 o 
  -3 -11  11      300.64      340.38     46.30 o 
  -2 -11  11       27.70       -3.19     29.06 o 
  -1 -11  11        1.92        0.00     21.39 o 
   0 -11  11       73.54      100.37     19.94 o 
   1 -11  11       63.17       45.66     27.46 o 
   2 -11  11      937.02     1035.20     65.14 o 
   3 -11  11      100.90       96.43     27.46 o 
   4 -11  11       38.98       22.35     26.18 o 
   5 -11  11        2.24       20.12     27.46 o 
   6 -11  11      176.02      135.07     37.36 o 
  -5 -10  11       79.39       78.55     34.80 o 
  -4 -10  11      183.49      198.93     34.49 o 
  -3 -10  11      125.19      105.69     28.10 o 
  -2 -10  11        2.34       -2.87     21.07 o 
  -1 -10  11       33.57       -5.43     24.27 o 
   0 -10  11      305.49      332.93     26.41 o 
   1 -10  11      814.81      858.62     55.24 o 
   2 -10  11       17.64        5.75     24.27 o 
   3 -10  11        0.40        0.00     20.76 o 
   4 -10  11        1.40       17.88     20.76 o 
   5 -10  11       32.03       40.87     26.82 o 
   6 -10  11        5.55      -39.91     29.38 o 
   7 -10  11       69.51        3.51     33.53 o 
  -6  -9  11        6.05        0.00     24.27 o 
  -5  -9  11      208.21      222.88     36.08 o 
  -4  -9  11       15.18       18.20     22.35 o 
  -3  -9  11        3.07      -11.18     20.76 o 
  -2  -9  11       66.53       67.37     22.99 o 
  -1  -9  11       67.64       93.88     25.54 o 
   0  -9  11      772.00      682.36     36.24 o 
   1  -9  11        1.43        5.11     22.99 o 
   2  -9  11       47.76       64.50     24.59 o 
   3  -9  11       22.28       21.39     22.99 o 
   4  -9  11      261.42      242.67     34.49 o 
   5  -9  11       97.02      124.85     30.97 o 
   6  -9  11       12.08       28.74     26.50 o 
   7  -9  11       24.08       20.76     26.82 o 
  -7  -8  11       70.71       14.37     36.40 o 
  -6  -8  11      363.71      461.08     46.62 o 
  -5  -8  11        1.71      -14.69     22.99 o 
  -4  -8  11      123.79      155.18     31.93 o 
  -3  -8  11      437.60      401.37     42.15 o 
  -2  -8  11        3.27       22.03     20.44 o 
  -1  -8  11      708.17      718.76     50.13 o 
   0  -8  11      141.56      163.22     21.22 o 
   1  -8  11        4.34       21.07     18.52 o 
   2  -8  11        7.91      -21.07     20.12 o 
   3  -8  11      408.03      347.09     37.68 o 
   4  -8  11        2.10       10.54     22.03 o 
   5  -8  11        5.28      -19.48     24.59 o 
   6  -8  11      102.63      101.54     33.21 o 
   7  -8  11      322.09      369.44     43.11 o 
  -7  -7  11      374.21      417.02     46.30 o 
  -6  -7  11       85.66       69.93     30.65 o 
  -5  -7  11       62.80       66.42     24.59 o 
  -4  -7  11      177.22      188.39     31.29 o 
  -3  -7  11      279.73      430.43     37.36 o 
  -2  -7  11     2670.84     2672.94     82.38 o 
  -1  -7  11      206.20      210.42     30.02 o 
   0  -7  11        2.33        1.02     15.97 o 
   1  -7  11       86.70      112.08     23.31 o 
   2  -7  11        1.38      -30.65     22.67 o 
   3  -7  11       39.99       28.10     22.03 o 
   4  -7  11        1.16       -2.55     20.12 o 
   5  -7  11       58.54       92.60     24.59 o 
   6  -7  11      291.84      303.66     41.83 o 
   7  -7  11      194.51      245.55     37.04 o 
   8  -7  11        4.95       39.59     24.91 o 
  -8  -6  11      686.40      812.96     58.43 o 
  -7  -6  11       13.22       40.55     20.44 o 
  -6  -6  11      113.43      127.08     30.65 o 
  -5  -6  11       48.44       35.76     22.03 o 
  -4  -6  11        4.64       14.05     24.59 o 
  -3  -6  11     1099.95     1097.46     54.60 o 
  -2  -6  11     1346.58     1268.30     56.52 o 
  -1  -6  11      918.94      839.46     45.98 o 
   0  -6  11     1694.74     1595.33     42.56 o 
   1  -6  11     1186.93     1265.74     54.92 o 
   2  -6  11      241.81      241.08     30.33 o 
   3  -6  11       11.47       24.59     18.84 o 
   4  -6  11       41.37       26.82     23.63 o 
   5  -6  11      345.86      309.09     38.64 o 
   6  -6  11      121.98      125.17     31.29 o 
   7  -6  11        0.21       -9.58     26.50 o 
   8  -6  11       46.56       53.64     36.72 o 
  -9  -5  11       55.35       83.34     27.78 o 
  -8  -5  11        0.15        6.39     20.12 o 
  -7  -5  11        0.54       11.81     23.31 o 
  -6  -5  11        0.82      -12.77     19.16 o 
  -5  -5  11       28.15       23.95     23.31 o 
  -4  -5  11     1249.72     1260.95     55.88 o 
  -3  -5  11      530.61      545.38     41.83 o 
  -2  -5  11      951.32      942.92     49.17 o 
  -1  -5  11     1127.90     1153.02     52.05 o 
   0  -5  11      699.30      677.55     27.55 o 
   1  -5  11      642.70      628.08     40.55 o 
   2  -5  11     1082.91     1067.13     51.73 o 
   3  -5  11      179.98      179.77     29.06 o 
   4  -5  11       57.96       61.31     25.86 o 
   5  -5  11       12.05      -32.57     21.71 o 
   6  -5  11       44.33       20.12     28.42 o 
   7  -5  11        3.05       28.74     26.50 o 
   8  -5  11       91.23      128.36     31.61 o 
  -9  -4  11       73.95       58.43     33.53 o 
  -8  -4  11      228.48      267.26     38.00 o 
  -7  -4  11       72.69       52.37     30.97 o 
  -6  -4  11      252.83      195.74     32.89 o 
  -5  -4  11      138.63      132.51     25.86 o 
  -4  -4  11     1150.28     1138.66     54.60 o 
  -3  -4  11      153.20      159.02     23.95 o 
  -2  -4  11       69.00      107.29     19.80 o 
  -1  -4  11       33.55       31.61     16.60 o 
   0  -4  11      111.60      132.03     18.52 o 
   1  -4  11      842.48      818.39     44.38 o 
   2  -4  11      383.45      421.17     35.12 o 
   3  -4  11      997.54     1024.02     52.69 o 
   4  -4  11      127.69      134.75     28.42 o 
   5  -4  11      164.46      139.22     32.89 o 
   6  -4  11      154.65      149.44     33.53 o 
   7  -4  11       28.43       19.16     24.91 o 
   8  -4  11       27.39       28.74     29.70 o 
  -9  -3  11      266.59      247.78     39.59 o 
  -8  -3  11      105.60      107.93     23.95 o 
  -7  -3  11       37.88       44.38     23.95 o 
  -6  -3  11       38.84       -9.26     26.50 o 
  -5  -3  11      440.00      484.71     38.32 o 
  -4  -3  11       18.84      -11.50     18.52 o 
  -3  -3  11       27.38       23.63     17.88 o 
  -2  -3  11      667.28      615.95     36.72 o 
  -1  -3  11        5.77       18.52     10.86 o 
   0  -3  11     1781.49     1744.32     55.88 o 
   1  -3  11      104.38       93.88     21.07 o 
   2  -3  11       18.72       -7.66     22.03 o 
   3  -3  11        0.14        4.15     19.48 o 
   4  -3  11      134.72      172.43     29.38 o 
   5  -3  11       86.77       33.85     27.14 o 
   6  -3  11       16.72       11.81     23.31 o 
   7  -3  11        0.12       19.48     27.78 o 
 -10  -2  11      225.62      213.30     40.23 o 
  -9  -2  11      136.31      153.27     33.53 o 
  -8  -2  11       42.68       58.75     25.23 o 
  -7  -2  11       97.94      155.18     27.78 o 
  -6  -2  11      624.74      632.87     40.87 o 
  -5  -2  11      503.97      503.23     36.40 o 
  -4  -2  11       55.37       81.42     16.92 o 
  -3  -2  11      321.33      371.68     29.38 o 
  -2  -2  11       75.44       94.20     18.20 o 
  -1  -2  11      529.07      469.38     34.49 o 
   0  -2  11      456.18      472.26     22.57 o 
   1  -2  11      334.78      333.68     31.93 o 
   2  -2  11      229.76      206.27     27.78 o 
   3  -2  11        1.22      -10.54     18.20 o 
   4  -2  11       49.32       45.34     18.52 o 
   5  -2  11      158.78      125.17     30.65 o 
   6  -2  11       27.13       83.66     27.14 o 
   7  -2  11      188.21      278.76     36.72 o 
 -10  -1  11      107.84      138.90     35.12 o 
  -9  -1  11        0.25        8.94     22.99 o 
  -8  -1  11       58.96       53.96     25.86 o 
  -7  -1  11      902.50      923.44     55.88 o 
  -6  -1  11      691.42      692.58     44.38 o 
  -5  -1  11      156.15      111.44     25.86 o 
  -4  -1  11       73.92       96.75     20.12 o 
  -3  -1  11     1135.25     1077.03     47.58 o 
  -2  -1  11      433.80      425.32     31.93 o 
  -1  -1  11      865.40     1019.87     44.70 o 
   0  -1  11      113.48      129.95     15.80 o 
   1  -1  11        6.31        7.34     17.88 o 
   2  -1  11     1071.82      959.52     49.81 o 
   3  -1  11      111.36      128.36     21.39 o 
   4  -1  11       30.95       51.73     25.86 o 
   5  -1  11      437.14      502.27     41.83 o 
   6  -1  11      351.88      306.54     42.47 o 
   7  -1  11      284.18      302.39     39.59 o 
 -10   0  11      157.36      168.60     32.89 o 
  -9   0  11      297.94      268.86     37.04 o 
  -8   0  11      579.10      733.77     47.90 o 
  -7   0  11       23.55       50.13     20.76 o 
  -6   0  11      273.20      238.52     31.29 o 
  -5   0  11        0.77      -26.82     17.88 o 
  -4   0  11      581.05      533.57     38.64 o 
  -3   0  11     1783.12     1725.23     58.11 o 
  -2   0  11      584.17      677.89     38.32 o 
  -1   0  11      102.85       91.32     21.07 o 
   0   0  11      968.92      977.95     57.64 o 
   1   0  11      645.13      637.98     39.59 o 
   2   0  11        0.33       18.84     18.84 o 
   3   0  11        6.60      -18.52     20.12 o 
   4   0  11      201.96      235.01     30.97 o 
   5   0  11      339.10      384.13     41.19 o 
   6   0  11      317.64      336.55     38.32 o 
 -10   1  11       35.18       58.75     23.95 o 
  -9   1  11      311.82      266.30     39.91 o 
  -8   1  11        4.45       47.26     19.16 o 
  -7   1  11      973.20      961.76     55.88 o 
  -6   1  11     1279.79     1300.55     60.03 o 
  -5   1  11      939.69      972.93     48.22 o 
  -4   1  11      107.68      145.29     22.99 o 
  -3   1  11       31.14       37.68     20.44 o 
  -2   1  11      734.66      662.25     39.59 o 
  -1   1  11      952.54      934.62     46.62 o 
   0   1  11       25.90       44.82     13.40 o 
   1   1  11        7.90       30.65     20.12 o 
   2   1  11        7.02      -22.03     21.07 o 
   3   1  11        1.17       -7.34     22.03 o 
   4   1  11      515.82      608.28     48.22 o 
   5   1  11      412.57      371.68     42.47 o 
   6   1  11        0.96      -10.22     26.82 o 
 -10   2  11      177.57      205.32     32.25 o 
  -9   2  11       11.44       -2.87     22.35 o 
  -8   2  11        0.98      -15.65     24.27 o 
  -7   2  11        5.57      -19.16     24.59 o 
  -6   2  11       41.79       13.73     24.27 o 
  -5   2  11      943.85      846.81     47.90 o 
  -4   2  11      243.67      263.11     28.74 o 
  -3   2  11        5.27      -33.85     25.23 o 
  -2   2  11     2417.29     2424.19     70.25 o 
  -1   2  11       12.07       15.33     19.80 o 
   0   2  11      201.45      182.57     45.82 o 
   1   2  11      192.92      231.18     28.74 o 
   2   2  11        0.95        7.02     20.44 o 
   3   2  11       19.98       34.17     27.46 o 
   4   2  11       12.11        5.75     26.82 o 
   5   2  11        3.64        3.19     27.46 o 
   6   2  11       74.55       50.45     29.70 o 
 -10   3  11       30.05       45.98     28.42 o 
  -9   3  11       82.30      136.66     30.65 o 
  -8   3  11      124.98      124.21     27.78 o 
  -7   3  11       86.23      125.81     25.23 o 
  -6   3  11       63.80       40.23     25.86 o 
  -5   3  11      229.63      209.79     30.97 o 
  -4   3  11      438.46      464.59     37.68 o 
  -3   3  11     3774.53     3644.91     91.00 o 
  -2   3  11       22.39       34.49     22.67 o 
  -1   3  11      306.12      302.39     32.89 o 
   0   3  11      272.34      242.11     23.68 o 
   1   3  11       12.65       42.47     22.99 o 
   2   3  11      133.17      169.23     28.74 o 
   3   3  11        8.42       -8.30     27.14 o 
   4   3  11       11.21       18.52     28.42 o 
   5   3  11       48.95       51.73     27.46 o 
 -10   4  11      147.58      110.16     38.96 o 
  -9   4  11      488.72      538.35     43.75 o 
  -8   4  11      241.79      250.66     34.80 o 
  -7   4  11        3.72       15.33     21.71 o 
  -6   4  11       19.51       63.22     21.07 o 
  -5   4  11       18.70       27.14     22.99 o 
  -4   4  11     1610.81     1500.43     65.14 o 
  -3   4  11      538.83      535.80     39.91 o 
  -2   4  11       40.60       17.56     21.07 o 
  -1   4  11      365.83      306.54     37.04 o 
   0   4  11      532.63      588.21     39.43 o 
   1   4  11      274.96      325.70     37.68 o 
   2   4  11        2.48      -13.73     22.67 o 
   3   4  11      492.53      550.81     51.73 o 
   4   4  11      255.08      250.98     36.08 o 
 -10   5  11      197.44      215.85     38.00 o 
  -9   5  11      104.97       65.78     33.21 o 
  -8   5  11       20.20       34.80     24.59 o 
  -7   5  11       18.69       -2.55     27.14 o 
  -6   5  11        5.45       38.32     18.20 o 
  -5   5  11     1432.13     1439.44     64.82 o 
  -4   5  11      220.85      216.17     33.53 o 
  -3   5  11      190.84      170.51     34.17 o 
  -2   5  11       44.26       38.32     23.95 o 
  -1   5  11      153.13      167.00     28.74 o 
   0   5  11       90.77      114.34     19.08 o 
   1   5  11      140.15      126.13     35.44 o 
   2   5  11      334.71      354.43     40.87 o 
   3   5  11      282.27      270.77     43.43 o 
 -10   6  11        2.76       -3.51     28.42 o 
  -9   6  11      303.32      284.50     42.15 o 
  -8   6  11      778.71      823.18     59.07 o 
  -7   6  11      166.71      208.19     34.49 o 
  -6   6  11      127.96      125.17     28.10 o 
  -5   6  11      116.38      171.47     29.38 o 
  -4   6  11      644.64      665.44     50.77 o 
  -3   6  11        1.23       18.20     22.99 o 
  -2   6  11        1.65        5.43     21.71 o 
  -1   6  11      147.03      136.98     31.61 o 
   0   6  11      136.16       76.39     20.77 o 
   1   6  11      162.13      187.43     37.68 o 
   2   6  11      249.75      241.40     41.51 o 
   3   6  11       45.13       93.24     33.21 o 
  -9   7  11      436.29      461.08     48.85 o 
  -8   7  11       31.32      114.95     27.78 o 
  -7   7  11        0.29      -36.40     29.06 o 
  -6   7  11      338.01      285.14     44.06 o 
  -5   7  11      334.70      348.69     39.91 o 
  -4   7  11       20.73       50.77     23.95 o 
  -3   7  11       13.20      -25.54     26.50 o 
  -2   7  11       50.36        8.62     26.18 o 
  -1   7  11      128.87       63.22     34.17 o 
   0   7  11       84.47       82.99     30.02 o 
   1   7  11        1.14      -48.38     32.25 o 
  -8   8  11       93.05       80.79     28.42 o 
  -7   8  11        2.08        6.71     29.06 o 
  -6   8  11      101.96      114.95     35.12 o 
  -5   8  11       55.87       71.53     32.25 o 
  -4   8  11       85.67      139.22     30.02 o 
  -3   8  11      211.06      152.95     41.19 o 
  -2   8  11      491.42      389.88     45.98 o 
  -1   8  11      133.61       83.02     35.44 o 
   0   8  11        9.38       15.86     18.84 o 
  -7   9  11       93.36       43.75     38.96 o 
  -6   9  11        3.39       31.29     27.46 o 
  -5   9  11        3.02        3.51     23.95 o 
  -4   9  11        1.10       27.14     23.95 o 
  -3   9  11      198.82      198.93     37.36 o 
  -2   9  11      130.92      179.45     36.08 o 
  -1 -12  12       31.98       38.96     27.14 o 
   0 -12  12       95.32       63.79     27.12 o 
   1 -12  12       98.14       79.19     30.33 o 
   2 -12  12      482.08      576.35     55.24 o 
   3 -12  12       10.07      -20.44     25.23 o 
   4 -12  12        5.69      -44.54     29.70 o 
  -3 -11  12        2.47      -27.46     30.02 o 
  -2 -11  12        0.07       73.44     21.07 o 
  -1 -11  12      129.81      119.74     36.40 o 
   0 -11  12       94.65      118.04     26.98 o 
   1 -11  12      307.57      230.86     40.23 o 
   2 -11  12      176.61      143.05     36.08 o 
   3 -11  12       96.68      129.32     25.86 o 
   4 -11  12       64.05       80.15     31.61 o 
   5 -11  12       74.72       76.95     30.65 o 
  -5 -10  12        2.15      -42.63     28.42 o 
  -4 -10  12        1.53        3.51     20.44 o 
  -3 -10  12       11.51       15.97     22.03 o 
  -2 -10  12       95.95       85.57     25.54 o 
  -1 -10  12       56.98       59.39     23.31 o 
   0 -10  12      417.08      454.45     45.34 o 
   1 -10  12        3.42        2.87     24.91 o 
   2 -10  12       16.18       32.25     22.67 o 
   3 -10  12       40.62       38.96     28.74 o 
   4 -10  12       61.39       68.65     30.33 o 
   5 -10  12       51.67        9.90     30.65 o 
   6 -10  12       12.73      -31.29     26.18 o 
  -6  -9  12       24.39       61.63     29.38 o 
  -5  -9  12      152.38      120.38     37.68 o 
  -4  -9  12        0.65      -27.46     24.27 o 
  -3  -9  12       29.14       76.00     22.03 o 
  -2  -9  12        2.07       16.92     24.91 o 
  -1  -9  12      183.58      158.38     31.93 o 
   0  -9  12        2.06      -16.42     18.20 o 
   1  -9  12      290.30      291.85     34.80 o 
   2  -9  12        8.92      -37.04     26.50 o 
   3  -9  12       98.45      106.33     30.02 o 
   4  -9  12      142.14      194.14     28.74 o 
   5  -9  12       18.18       15.65     22.99 o 
   6  -9  12       65.86       43.75     32.25 o 
  -6  -8  12       11.71       30.33     30.33 o 
  -5  -8  12       37.44       43.11     22.99 o 
  -4  -8  12      682.11      776.24     52.69 o 
  -3  -8  12        3.51       21.71     21.07 o 
  -2  -8  12       90.51       82.70     28.42 o 
  -1  -8  12      351.15      379.34     36.40 o 
   0  -8  12      115.98      103.72     20.66 o 
   1  -8  12      186.58      187.75     30.65 o 
   2  -8  12        9.10       -7.34     21.39 o 
   3  -8  12        0.01       34.17     17.24 o 
   4  -8  12       66.08      106.33     25.86 o 
   5  -8  12      152.13      162.21     26.50 o 
   6  -8  12      179.83      188.39     41.19 o 
   7  -8  12       10.53       24.91     24.91 o 
  -7  -7  12       15.16        3.51     26.82 o 
  -6  -7  12       23.86       65.46     22.35 o 
  -5  -7  12      262.95      302.70     33.85 o 
  -4  -7  12      189.89      273.01     33.21 o 
  -3  -7  12       37.10       52.37     20.76 o 
  -2  -7  12      963.62      910.67     57.48 o 
  -1  -7  12     1921.50     1972.69     73.12 o 
   0  -7  12     1140.92     1099.85     40.05 o 
   1  -7  12       67.01       71.21     24.59 o 
   2  -7  12        1.18       14.37     20.12 o 
   3  -7  12      139.99       75.04     25.23 o 
   4  -7  12      190.45      263.11     34.49 o 
   5  -7  12        8.28       20.12     23.63 o 
   6  -7  12        0.09       22.03     22.03 o 
   7  -7  12        0.14        0.00     32.57 o 
  -8  -6  12        8.91       17.88     32.25 o 
  -7  -6  12      331.52      391.47     39.59 o 
  -6  -6  12      370.45      372.63     40.55 o 
  -5  -6  12        9.94       55.88     24.91 o 
  -4  -6  12       67.06       49.17     25.86 o 
  -3  -6  12      118.52       99.94     28.10 o 
  -2  -6  12     1338.01     1311.40     59.71 o 
  -1  -6  12      109.10      109.84     22.03 o 
   0  -6  12        7.37       14.30     18.04 o 
   1  -6  12       22.02       47.58     20.12 o 
   2  -6  12       52.63      108.57     20.12 o 
   3  -6  12       22.87      -14.37     22.67 o 
   4  -6  12       27.13       23.31     24.27 o 
   5  -6  12       22.93       33.85     24.91 o 
   6  -6  12       96.27       71.21     29.06 o 
   7  -6  12        8.01       16.92     21.71 o 
  -8  -5  12        1.96       -6.39     24.91 o 
  -7  -5  12       45.26       24.27     32.57 o 
  -6  -5  12      126.60      182.96     30.02 o 
  -5  -5  12        4.29       39.91     20.12 o 
  -4  -5  12      134.86      164.12     23.95 o 
  -3  -5  12      868.80      852.87     50.13 o 
  -2  -5  12      329.08      352.20     35.12 o 
  -1  -5  12       55.12       76.63     21.07 o 
   0  -5  12      131.19      150.31     17.27 o 
   1  -5  12     1031.35     1017.96     50.45 o 
   2  -5  12      663.82      619.46     45.02 o 
   3  -5  12       80.34       82.06     24.27 o 
   4  -5  12      262.19      223.52     36.08 o 
   5  -5  12        2.62       19.48     24.59 o 
   6  -5  12       77.52      110.48     27.14 o 
   7  -5  12       79.75       81.42     33.21 o 
  -9  -4  12       61.92      126.77     30.02 o 
  -8  -4  12        1.42       28.42     22.67 o 
  -7  -4  12       82.89      111.12     26.50 o 
  -6  -4  12      611.57      509.30     43.43 o 
  -5  -4  12        8.30      -32.25     21.71 o 
  -4  -4  12      920.52      857.34     48.53 o 
  -3  -4  12      120.96      123.89     20.76 o 
  -2  -4  12      218.03      210.42     25.54 o 
  -1  -4  12      130.28      142.09     24.27 o 
   0  -4  12      428.85      425.78     23.93 o 
   1  -4  12     1338.95     1471.06     59.71 o 
   2  -4  12       69.70       55.88     22.99 o 
   3  -4  12      106.50       94.52     26.50 o 
   4  -4  12       11.64        5.11     25.54 o 
   5  -4  12      436.94      504.19     45.02 o 
   6  -4  12       95.49      101.22     30.65 o 
   7  -4  12        8.94       61.63     23.63 o 
  -9  -3  12      213.96      255.13     37.36 o 
  -8  -3  12        3.95      -17.88     23.95 o 
  -7  -3  12      307.58      351.24     37.36 o 
  -6  -3  12      318.98      207.87     33.85 o 
  -5  -3  12       74.83       72.48     27.46 o 
  -4  -3  12      171.22      170.19     28.42 o 
  -3  -3  12        1.74      -19.16     18.84 o 
  -2  -3  12       29.28       64.18     20.44 o 
  -1  -3  12      535.45      558.15     36.72 o 
   0  -3  12      562.04      574.97     27.99 o 
   1  -3  12       56.84       57.79     22.67 o 
   2  -3  12     1570.73     1618.26     65.14 o 
   3  -3  12       19.28       13.73     23.31 o 
   4  -3  12      131.95      219.68     28.74 o 
   5  -3  12       28.47       47.58     22.67 o 
   6  -3  12       80.32       99.94     29.06 o 
   7  -3  12      172.18      149.44     40.87 o 
 -10  -2  12        1.89      -28.42     33.21 o 
  -9  -2  12      105.68       51.73     29.06 o 
  -8  -2  12      378.20      394.99     40.55 o 
  -7  -2  12      222.70      220.64     35.76 o 
  -6  -2  12      924.67      956.01     50.45 o 
  -5  -2  12      160.52      180.73     25.86 o 
  -4  -2  12      111.54      108.25     24.91 o 
  -3  -2  12      101.76       51.73     21.71 o 
  -2  -2  12      164.30      177.54     25.23 o 
  -1  -2  12       16.01       11.18     15.65 o 
   0  -2  12      588.59      583.14     33.21 o 
   1  -2  12      892.90      946.11     47.26 o 
   2  -2  12        3.13      -12.77     20.76 o 
   3  -2  12      109.28       98.35     26.82 o 
   4  -2  12      176.06      178.17     30.65 o 
   5  -2  12      447.41      384.77     41.83 o 
   6  -2  12      489.94      441.60     47.58 o 
   7  -2  12      173.61      132.19     36.40 o 
 -10  -1  12      108.26      104.41     26.82 o 
  -9  -1  12      283.43      256.72     38.00 o 
  -8  -1  12      528.65      553.04     45.02 o 
  -7  -1  12       82.67       46.30     30.02 o 
  -6  -1  12       61.05       44.70     23.31 o 
  -5  -1  12     1738.40     1677.33     62.90 o 
  -4  -1  12       26.89       62.27     19.80 o 
  -3  -1  12        0.67        0.00     18.20 o 
  -2  -1  12        0.04      -10.86     17.24 o 
  -1  -1  12     1420.72     1554.40     57.16 o 
   0  -1  12     1689.02     1606.22     42.09 o 
   1  -1  12        4.37       12.13     21.07 o 
   2  -1  12      123.63      125.49     27.14 o 
   3  -1  12        3.41      -35.44     23.63 o 
   4  -1  12      743.83      684.60     48.85 o 
   5  -1  12      130.66       86.21     31.61 o 
   6  -1  12       33.75       33.21     35.12 o 
 -10   0  12      164.88      136.34     37.04 o 
  -9   0  12       17.91       24.59     24.27 o 
  -8   0  12       90.46      155.18     30.02 o 
  -7   0  12      415.30      412.87     39.91 o 
  -6   0  12      302.60      317.07     33.85 o 
  -5   0  12        6.92      -22.99     20.12 o 
  -4   0  12       98.55       94.52     23.95 o 
  -3   0  12      133.97      150.08     24.91 o 
  -2   0  12      520.92      558.47     38.96 o 
  -1   0  12     2364.65     2298.07     70.89 o 
   0   0  12        8.14       -5.67     14.82 o 
   1   0  12       46.94       57.48     21.07 o 
   2   0  12       24.88       -7.02     24.27 o 
   3   0  12      528.74      561.03     42.79 o 
   4   0  12      155.29      178.81     34.80 o 
   5   0  12        1.76       -6.07     25.86 o 
   6   0  12        3.76       13.73     22.03 o 
 -10   1  12       55.85       87.49     29.06 o 
  -9   1  12        0.28      -18.20     25.54 o 
  -8   1  12      189.13      182.01     31.61 o 
  -7   1  12      347.17      355.39     36.08 o 
  -6   1  12      509.69      483.11     42.47 o 
  -5   1  12      114.44       95.79     25.86 o 
  -4   1  12       55.21       61.63     24.27 o 
  -3   1  12       71.65       63.22     21.39 o 
  -2   1  12     1681.10     1565.25     60.03 o 
  -1   1  12       87.94       76.31     23.31 o 
   0   1  12       41.48       40.01     24.11 o 
   1   1  12        5.61        6.71     19.48 o 
   2   1  12        6.94       -4.79     22.03 o 
   3   1  12      186.17      194.78     30.65 o 
   4   1  12        9.05        5.75     28.42 o 
   5   1  12        6.77       19.80     26.50 o 
 -10   2  12        2.32        6.71     26.50 o 
  -9   2  12      433.59      360.18     44.70 o 
  -8   2  12      191.19      230.54     33.21 o 
  -7   2  12       15.59       23.31     23.95 o 
  -6   2  12        0.60       12.13     19.80 o 
  -5   2  12      213.10      132.19     34.17 o 
  -4   2  12      553.06      445.76     42.15 o 
  -3   2  12     2298.78     2205.79     71.84 o 
  -2   2  12      182.66      199.57     27.46 o 
  -1   2  12      153.82      164.12     24.59 o 
   0   2  12       56.45       53.05     33.69 o 
   1   2  12      257.49      296.64     32.89 o 
   2   2  12       88.87      113.99     29.38 o 
   3   2  12      160.39       96.43     33.21 o 
   4   2  12        0.81      -15.65     24.27 o 
   5   2  12      127.18       55.56     33.53 o 
 -10   3  12      204.12      200.85     36.08 o 
  -9   3  12      207.00      213.62     42.47 o 
  -8   3  12        0.24      -22.67     23.63 o 
  -7   3  12       62.37       37.04     27.14 o 
  -6   3  12      151.85      141.77     30.02 o 
  -5   3  12        9.93       41.83     24.91 o 
  -4   3  12     1126.30     1017.96     53.01 o 
  -3   3  12     1227.74     1123.33     59.07 o 
  -2   3  12     1607.30     1593.35     64.18 o 
  -1   3  12     1206.19     1311.08     63.54 o 
   0   3  12      507.56      522.73     29.78 o 
   1   3  12       23.13      100.26     26.18 o 
   2   3  12      293.39      227.99     36.40 o 
   3   3  12       79.75       97.39     29.06 o 
   4   3  12      302.13      290.57     42.79 o 
 -10   4  12       79.67       59.07     32.57 o 
  -9   4  12        0.06      -12.77     23.63 o 
  -8   4  12      287.31      257.68     37.68 o 
  -7   4  12      891.85      846.81     53.96 o 
  -6   4  12       26.19       51.41     21.07 o 
  -5   4  12      109.79       78.55     30.65 o 
  -4   4  12      103.47      104.41     29.38 o 
  -3   4  12      435.28      467.47     41.19 o 
  -2   4  12      139.22      134.11     29.38 o 
  -1   4  12       65.73       91.64     29.06 o 
   0   4  12        0.20      -26.75     17.83 o 
   1   4  12      630.14      637.02     48.22 o 
   2   4  12      139.67      111.12     36.08 o 
   3   4  12      311.14      307.49     42.79 o 
   4   4  12       13.97        3.51     30.65 o 
 -10   5  12      142.13      181.37     40.23 o 
  -9   5  12      421.76      386.68     43.75 o 
  -8   5  12      122.64      115.59     27.14 o 
  -7   5  12        1.66       11.81     24.91 o 
  -6   5  12      139.04      154.23     34.80 o 
  -5   5  12       21.42       -7.66     27.46 o 
  -4   5  12      252.52      202.12     34.49 o 
  -3   5  12      105.27      117.51     31.61 o 
  -2   5  12       20.56       20.76     24.91 o 
  -1   5  12       98.26      110.48     26.18 o 
   0   5  12      458.98      482.07     32.50 o 
   1   5  12       97.74       90.68     33.85 o 
   2   5  12       26.95       61.95     27.78 o 
   3   5  12       26.86        3.51     32.57 o 
  -9   6  12       50.47       47.90     26.82 o 
  -8   6  12        7.32       35.44     20.76 o 
  -7   6  12        5.70      -15.01     25.86 o 
  -6   6  12       62.16       72.48     29.38 o 
  -5   6  12      320.27      278.44     37.36 o 
  -4   6  12        2.54       24.91     23.95 o 
  -3   6  12       11.68       27.78     25.23 o 
  -2   6  12      146.42      202.12     30.33 o 
  -1   6  12      168.80      153.27     35.76 o 
   0   6  12       32.21       23.15     26.34 o 
   1   6  12       44.36        9.90     31.93 o 
   2   6  12       13.03        3.51     30.33 o 
  -9   7  12       87.29       54.28     37.04 o 
  -8   7  12        5.71      -10.22     30.33 o 
  -7   7  12       77.19      113.99     27.46 o 
  -6   7  12      222.15      152.63     38.32 o 
  -5   7  12        4.65       12.13     25.54 o 
  -4   7  12        2.38        6.07     27.14 o 
  -3   7  12       30.94        6.07     29.06 o 
  -2   7  12      260.21      165.08     40.87 o 
  -1   7  12      209.68      277.80     35.76 o 
   0   7  12      139.19      124.84     24.67 o 
   1   7  12        5.80      -10.86     25.54 o 
  -7   8  12      176.95       87.49     43.11 o 
  -6   8  12      180.46      164.44     39.59 o 
  -5   8  12        5.74        0.00     27.78 o 
  -4   8  12       68.38       36.08     33.21 o 
  -3   8  12      906.45      951.22     62.90 o 
  -2   8  12      243.14      299.83     43.11 o 
  -1   8  12       22.64      -17.56     37.68 o 
  -5   9  12      190.63      154.55     41.51 o 
  -4   9  12       42.64       25.23     31.93 o 
  -1 -12  13       31.15       14.69     35.44 o 
   0 -12  13      321.69      331.81     32.25 o 
   1 -12  13      431.27      513.13     46.94 o 
   2 -12  13        2.29       24.91     29.38 o 
   3 -12  13       97.18      105.37     36.40 o 
  -3 -11  13       50.49       78.87     28.74 o 
  -2 -11  13       22.04       24.27     26.82 o 
  -1 -11  13       60.10        3.19     30.97 o 
   0 -11  13      140.80      139.75     23.25 o 
   1 -11  13       20.64       98.67     26.82 o 
   2 -11  13      120.92       46.30     39.91 o 
   3 -11  13        1.37      -39.75     26.50 o 
   4 -11  13      269.55      283.23     42.47 o 
  -4 -10  13       74.83       31.29     31.29 o 
  -3 -10  13        1.02      -16.28     25.23 o 
  -2 -10  13       95.40      139.54     28.42 o 
  -1 -10  13       46.05      -36.08     29.38 o 
   0 -10  13        0.23       13.59     17.86 o 
   1 -10  13      454.24      586.89     46.62 o 
   2 -10  13       15.33       18.52     25.86 o 
   3 -10  13      101.45      100.90     36.40 o 
   4 -10  13        0.39      -12.77     27.78 o 
   5 -10  13       76.66       76.31     33.53 o 
  -5  -9  13       85.22      102.82     32.57 o 
  -4  -9  13        0.76        6.39     21.39 o 
  -3  -9  13      253.86      221.92     34.17 o 
  -2  -9  13        6.08      -34.17     24.27 o 
  -1  -9  13       78.09       88.77     24.59 o 
   0  -9  13      534.74      533.56     31.48 o 
   1  -9  13        0.65       -8.30     21.71 o 
   2  -9  13      108.32      102.82     28.10 o 
   3  -9  13       90.99       70.89     32.25 o 
   4  -9  13      175.33      205.00     34.17 o 
   5  -9  13       62.52       95.79     26.82 o 
   6  -9  13       38.71        0.00     29.70 o 
  -6  -8  13      559.89      616.59     49.81 o 
  -5  -8  13       17.16       85.89     21.39 o 
  -4  -8  13       33.67       62.27     25.86 o 
  -3  -8  13       22.15       39.59     24.27 o 
  -2  -8  13      117.30       84.30     25.86 o 
  -1  -8  13      283.24      288.66     33.85 o 
   0  -8  13       25.66       22.32     16.24 o 
   1  -8  13       79.47       81.10     28.10 o 
   2  -8  13      143.09      144.97     30.97 o 
   3  -8  13      376.07      394.67     40.87 o 
   4  -8  13      193.41      178.17     32.57 o 
   5  -8  13       19.56       53.96     20.44 o 
   6  -8  13        8.40      -20.44     26.18 o 
  -7  -7  13      138.54      126.45     34.49 o 
  -6  -7  13       25.21        3.19     28.42 o 
  -5  -7  13       13.54       50.45     26.82 o 
  -4  -7  13        9.74        8.30     20.76 o 
  -3  -7  13      162.33      152.31     27.14 o 
  -2  -7  13      804.54      728.98     50.77 o 
  -1  -7  13       61.38       74.08     25.54 o 
   0  -7  13      292.03      246.99     25.70 o 
   1  -7  13      101.61       91.00     25.54 o 
   2  -7  13       59.56       28.10     21.39 o 
   3  -7  13        6.62      -29.06     23.63 o 
   4  -7  13       85.01      100.26     27.78 o 
   5  -7  13       10.60       58.75     22.99 o 
   6  -7  13      108.83      127.08     37.04 o 
  -8  -6  13       55.78       32.57     30.02 o 
  -7  -6  13       40.52       22.99     25.86 o 
  -6  -6  13       33.80       30.02     29.06 o 
  -5  -6  13      217.92      211.06     30.97 o 
  -4  -6  13      229.85      282.59     32.57 o 
  -3  -6  13       35.58        2.55     22.67 o 
  -2  -6  13        3.11       30.97     22.03 o 
  -1  -6  13       43.42       39.28     21.71 o 
   0  -6  13      639.10      612.25     50.45 o 
   1  -6  13       48.31       18.52     25.23 o 
   2  -6  13       54.60       68.33     22.99 o 
   3  -6  13      182.13      265.03     32.25 o 
   4  -6  13       59.55       22.35     28.42 o 
   5  -6  13       44.61       54.28     25.54 o 
   6  -6  13       22.33        9.90     30.65 o 
  -8  -5  13      112.31       54.92     38.32 o 
  -7  -5  13       39.02       49.81     21.07 o 
  -6  -5  13      185.17      159.02     29.06 o 
  -5  -5  13      964.59     1006.14     56.20 o 
  -4  -5  13       24.95       41.83     18.84 o 
  -3  -5  13      180.41      167.64     31.61 o 
  -2  -5  13      146.29      160.93     26.82 o 
  -1  -5  13      707.50      745.91     43.75 o 
   0  -5  13      870.16      880.83     86.05 o 
   1  -5  13        0.67      -24.59     23.95 o 
   2  -5  13      609.58      655.86     45.34 o 
   3  -5  13      440.62      443.52     42.15 o 
   4  -5  13       69.35      120.38     29.38 o 
   5  -5  13       12.46       -6.07     23.63 o 
   6  -5  13       24.94       36.08     25.23 o 
  -9  -4  13        3.77       -7.02     25.54 o 
  -8  -4  13      224.63      225.43     36.40 o 
  -7  -4  13       99.01      109.84     26.50 o 
  -6  -4  13      863.77      947.71     54.92 o 
  -5  -4  13      411.32      417.34     40.87 o 
  -4  -4  13       70.88       49.17     23.31 o 
  -3  -4  13      155.71      148.80     25.54 o 
  -2  -4  13      878.74      887.68     47.90 o 
  -1  -4  13      444.84      396.90     38.32 o 
   0  -4  13      161.30      175.29     18.73 o 
   1  -4  13      527.93      487.90     41.19 o 
   2  -4  13     1064.69     1055.95     54.28 o 
   3  -4  13      246.60      267.90     32.25 o 
   4  -4  13        0.22      -35.12     25.54 o 
   5  -4  13        6.21      -32.57     26.18 o 
   6  -4  13       24.03       -9.90     28.42 o 
  -9  -3  13       85.61       62.27     37.04 o 
  -8  -3  13      602.15      579.87     51.41 o 
  -7  -3  13      246.77      236.29     33.85 o 
  -6  -3  13       24.09       46.94     16.92 o 
  -5  -3  13      264.89      337.51     35.76 o 
  -4  -3  13        2.48      -26.18     20.76 o 
  -3  -3  13      145.66      117.51     22.35 o 
  -2  -3  13      134.02      162.53     24.91 o 
  -1  -3  13      224.15      227.03     26.18 o 
   0  -3  13      432.63      394.91     26.34 o 
   1  -3  13     1316.27     1266.06     56.84 o 
   2  -3  13      256.52      339.43     36.72 o 
   3  -3  13       12.16       35.12     22.35 o 
   4  -3  13      168.22      177.86     31.93 o 
   5  -3  13      206.23      211.06     39.59 o 
   6  -3  13      224.44      146.88     43.43 o 
  -9  -2  13      246.07      274.29     41.51 o 
  -8  -2  13      489.23      506.42     42.47 o 
  -7  -2  13       63.42      104.73     27.46 o 
  -6  -2  13       28.98       40.55     22.99 o 
  -5  -2  13      176.00      157.74     26.50 o 
  -4  -2  13       35.29       88.13     22.67 o 
  -3  -2  13        4.97       -1.92     19.16 o 
  -2  -2  13       87.51       89.41     22.99 o 
  -1  -2  13      258.15      255.13     28.74 o 
   0  -2  13     1126.37     1152.10     72.32 o 
   1  -2  13      406.67      437.45     34.49 o 
   2  -2  13       85.85       75.04     25.86 o 
   3  -2  13       16.57        7.66     18.20 o 
   4  -2  13      221.57      181.69     34.17 o 
   5  -2  13      116.20      160.61     30.02 o 
   6  -2  13        0.35       13.73     27.46 o 
 -10  -1  13        5.79       10.86     25.86 o 
  -9  -1  13      129.06      136.66     35.76 o 
  -8  -1  13        3.79       -8.62     22.99 o 
  -7  -1  13      476.42      447.03     43.75 o 
  -6  -1  13       23.19        7.66     23.31 o 
  -5  -1  13      128.33      125.49     28.42 o 
  -4  -1  13        3.49      -15.01     20.12 o 
  -3  -1  13       54.69       52.05     19.80 o 
  -2  -1  13       12.54       16.28     20.12 o 
  -1  -1  13       30.48        1.92     23.31 o 
   0  -1  13      411.19      475.84     26.97 o 
   1  -1  13      605.36      552.40     42.47 o 
   2  -1  13      221.09      318.67     33.53 o 
   3  -1  13       81.38       55.24     26.82 o 
   4  -1  13       56.97       57.79     30.33 o 
   5  -1  13        4.79      -12.77     31.61 o 
   6  -1  13      123.56       95.79     37.36 o 
 -10   0  13        6.96      -28.10     30.33 o 
  -9   0  13      186.94      169.55     34.80 o 
  -8   0  13     1136.35     1176.65     63.54 o 
  -7   0  13      223.33      202.12     32.57 o 
  -6   0  13        0.22      -16.92     24.91 o 
  -5   0  13        0.20       16.28     24.27 o 
  -4   0  13       82.38       93.88     21.39 o 
  -3   0  13       57.22       35.76     22.99 o 
  -2   0  13       10.41       20.76     20.76 o 
  -1   0  13      449.31      457.57     38.96 o 
   0   0  13      456.27      477.52     29.70 o 
   1   0  13       19.00      -21.07     24.59 o 
   2   0  13      281.87      239.48     38.00 o 
   3   0  13       33.33       46.62     24.91 o 
   4   0  13        9.54      -15.01     24.59 o 
   5   0  13      142.51      126.77     32.89 o 
 -10   1  13       30.76      -27.78     31.29 o 
  -9   1  13      623.17      590.72     52.37 o 
  -8   1  13       92.82       52.37     31.93 o 
  -7   1  13       97.38      103.14     30.65 o 
  -6   1  13      343.99      319.31     33.53 o 
  -5   1  13     1048.42      892.47     53.64 o 
  -4   1  13     1806.59     1769.93     67.69 o 
  -3   1  13      480.58      486.31     41.83 o 
  -2   1  13       52.81       62.90     24.27 o 
  -1   1  13     2102.38     2070.40     73.44 o 
   0   1  13       52.95       55.97     18.93 o 
   1   1  13       21.64       49.17     21.07 o 
   2   1  13       54.64       63.86     25.23 o 
   3   1  13      103.83      115.91     29.70 o 
   4   1  13       71.94       79.51     28.10 o 
   5   1  13       23.48       10.54     27.78 o 
 -10   2  13      171.59      209.79     35.44 o 
  -9   2  13       34.56       60.67     28.42 o 
  -8   2  13       26.54       32.25     22.67 o 
  -7   2  13      176.60      166.68     29.70 o 
  -6   2  13      215.52      272.69     33.85 o 
  -5   2  13       17.45        7.34     26.18 o 
  -4   2  13      431.78      422.45     40.23 o 
  -3   2  13      827.61      777.20     52.69 o 
  -2   2  13     2672.06     2400.88     81.42 o 
  -1   2  13       61.41       56.20     24.27 o 
   0   2  13       53.56       87.21     31.93 o 
   1   2  13        1.52       -2.55     24.59 o 
   2   2  13      440.47      471.30     43.11 o 
   3   2  13      238.60      245.87     37.04 o 
   4   2  13       11.90       16.92     29.70 o 
 -10   3  13       46.71       38.96     32.25 o 
  -9   3  13      274.32      271.73     38.00 o 
  -8   3  13       40.68       -2.87     27.14 o 
  -7   3  13      274.13      305.26     37.68 o 
  -6   3  13        0.15      -31.29     22.99 o 
  -5   3  13        0.26       -9.90     20.44 o 
  -4   3  13        1.95      -26.50     20.44 o 
  -3   3  13     2040.67     2021.54     76.00 o 
  -2   3  13      711.00      675.02     49.17 o 
  -1   3  13       21.39       25.23     27.78 o 
   0   3  13        7.26       24.70     15.95 o 
   1   3  13      244.28      215.21     38.64 o 
   2   3  13      236.36      220.00     36.40 o 
   3   3  13        0.09       16.28     25.23 o 
   4   3  13        9.13       14.37     32.57 o 
 -10   4  13       31.40       17.88     36.08 o 
  -9   4  13       29.65       30.02     28.74 o 
  -8   4  13       11.68        9.26     22.03 o 
  -7   4  13       69.02        6.07     34.49 o 
  -6   4  13       43.45       49.17     25.86 o 
  -5   4  13       31.67       10.54     27.78 o 
  -4   4  13      152.42      131.24     31.29 o 
  -3   4  13        3.05      -17.88     26.50 o 
  -2   4  13        1.92      -37.36     24.91 o 
  -1   4  13       11.53       51.09     22.99 o 
   0   4  13      266.00      221.65     26.19 o 
   1   4  13      119.11      108.57     34.49 o 
   2   4  13       22.70       51.73     27.14 o 
   3   4  13        1.45      -38.32     33.21 o 
  -9   5  13       19.23       13.73     30.02 o 
  -8   5  13        4.99       22.35     30.65 o 
  -7   5  13       37.96       27.46     29.38 o 
  -6   5  13        6.64       40.23     24.91 o 
  -5   5  13      102.96       75.36     31.61 o 
  -4   5  13      100.60       82.70     30.02 o 
  -3   5  13       14.93      -13.73     22.67 o 
  -2   5  13        0.94      -30.97     25.86 o 
  -1   5  13      276.00      311.96     40.23 o 
   0   5  13      325.95      339.16     35.28 o 
   1   5  13       38.99       26.18     29.06 o 
   2   5  13      114.14       87.49     34.49 o 
  -9   6  13        2.63      -31.93     30.97 o 
  -8   6  13      309.51      257.36     44.38 o 
  -7   6  13       91.65      144.33     36.40 o 
  -6   6  13      569.95      603.49     49.17 o 
  -5   6  13       38.58        0.00     32.89 o 
  -4   6  13        0.71        0.00     22.99 o 
  -3   6  13      188.79      191.59     36.40 o 
  -2   6  13      271.98      272.37     39.59 o 
  -1   6  13      234.55      221.92     36.08 o 
   0   6  13       52.16       46.62     22.16 o 
   1   6  13       77.12       56.52     34.17 o 
  -8   7  13      576.86      514.73     51.41 o 
  -7   7  13      145.59      201.16     37.04 o 
  -6   7  13       92.39       82.70     31.61 o 
  -5   7  13      380.85      379.34     45.34 o 
  -4   7  13       90.15      138.90     30.65 o 
  -3   7  13      165.61      202.12     36.72 o 
  -2   7  13       50.50      -26.50     34.17 o 
  -1   7  13       47.17       93.24     27.46 o 
  -6   8  13       71.26       14.05     39.59 o 
  -5   8  13       31.40      -17.56     33.21 o 
  -4   8  13        8.25       55.88     30.65 o 
  -3   8  13        0.10       17.88     30.97 o 
  -2 -11  14       12.61      -21.07     27.14 o 
  -1 -11  14       21.13       59.07     32.89 o 
   0 -11  14       11.88        5.30     19.52 o 
   1 -11  14      115.26      178.17     36.40 o 
   2 -11  14      135.26       89.73     36.40 o 
   3 -11  14        2.46      -10.54     30.02 o 
  -4 -10  14      200.76      207.87     41.83 o 
  -3 -10  14       12.51       23.95     28.10 o 
  -2 -10  14      134.42      168.60     30.97 o 
  -1 -10  14        3.85        0.00     26.50 o 
   0 -10  14       90.28       83.94     30.33 o 
   1 -10  14       72.69       73.44     30.02 o 
   2 -10  14       50.44        0.00     30.02 o 
   3 -10  14       75.71       99.62     32.57 o 
   4 -10  14      114.74      138.26     32.57 o 
   5 -10  14       41.24        0.00     31.61 o 
  -5  -9  14      137.02      144.65     37.68 o 
  -4  -9  14       26.38        6.71     27.46 o 
  -3  -9  14       13.20       -9.26     24.59 o 
  -2  -9  14        6.07       27.78     24.27 o 
  -1  -9  14        7.08      -20.44     23.63 o 
   0  -9  14       21.19       11.04     41.03 o 
   1  -9  14      210.03      213.62     30.65 o 
   2  -9  14      177.22      181.37     36.40 o 
   3  -9  14      203.00      222.56     37.36 o 
   4  -9  14       58.46      -16.28     27.78 o 
   5  -9  14        0.44      -13.73     25.86 o 
  -6  -8  14      176.33      212.66     36.72 o 
  -5  -8  14       46.68       62.58     26.82 o 
  -4  -8  14      180.23      188.71     34.17 o 
  -3  -8  14       75.71       50.45     29.70 o 
  -2  -8  14       64.14       54.28     30.02 o 
  -1  -8  14       78.14      120.38     24.91 o 
   0  -8  14       70.61       43.62     19.41 o 
   1  -8  14        0.64      -33.05     22.03 o 
   2  -8  14       28.79       42.79     26.82 o 
   3  -8  14       24.09       47.58     26.82 o 
   4  -8  14       40.03       60.03     30.97 o 
   5  -8  14      129.80      114.63     36.72 o 
   6  -8  14      216.18      203.40     42.15 o 
  -7  -7  14        3.54       32.57     25.86 o 
  -6  -7  14      157.68      185.84     31.93 o 
  -5  -7  14      432.55      471.94     48.53 o 
  -4  -7  14      348.11      342.30     36.72 o 
  -3  -7  14       52.50       66.74     30.33 o 
  -2  -7  14       42.83       10.86     30.02 o 
  -1  -7  14      366.79      387.96     39.91 o 
   0  -7  14      326.28      327.40     25.85 o 
   1  -7  14      622.78      642.45     49.81 o 
   2  -7  14      334.81      321.54     40.87 o 
   3  -7  14        0.59       22.99     17.56 o 
   4  -7  14       78.02       98.03     31.29 o 
   5  -7  14      104.38      167.64     31.61 o 
   6  -7  14       12.57       -7.02     31.93 o 
  -7  -6  14       88.98       23.95     33.53 o 
  -6  -6  14      265.97      347.09     40.87 o 
  -5  -6  14      396.06      360.50     44.70 o 
  -4  -6  14      240.93      213.62     35.44 o 
  -3  -6  14       25.64       21.07     19.48 o 
  -2  -6  14      391.02      387.00     41.83 o 
  -1  -6  14      197.46      247.15     31.29 o 
   0  -6  14        0.27      -13.35     15.41 o 
   1  -6  14       65.07       73.12     29.38 o 
   2  -6  14      185.97      208.19     29.70 o 
   3  -6  14       27.74       67.05     24.59 o 
   4  -6  14        6.85       21.07     21.07 o 
   5  -6  14        0.35      -15.97     29.38 o 
   6  -6  14       15.30       80.79     26.82 o 
  -8  -5  14       82.86       95.79     30.65 o 
  -7  -5  14      243.35      210.11     38.64 o 
  -6  -5  14       69.67       62.27     30.33 o 
  -5  -5  14        0.60       13.73     26.18 o 
  -4  -5  14       58.02       46.94     27.78 o 
  -3  -5  14       69.59       82.38     25.54 o 
  -2  -5  14       34.10      -25.86     25.23 o 
  -1  -5  14        2.60      -20.76     22.35 o 
   0  -5  14        6.17        3.86     24.75 o 
   1  -5  14     1156.05     1095.23     58.43 o 
   2  -5  14      881.06      896.30     54.28 o 
   3  -5  14       92.19       71.21     27.14 o 
   4  -5  14       61.84       64.82     22.35 o 
   5  -5  14       30.48       63.86     26.50 o 
   6  -5  14       52.47       35.12     31.61 o 
  -8  -4  14       96.06       81.42     27.46 o 
  -7  -4  14       12.99       33.85     25.86 o 
  -6  -4  14       37.85       22.67     26.50 o 
  -5  -4  14       46.48       23.95     22.03 o 
  -4  -4  14       60.45       72.48     22.67 o 
  -3  -4  14        4.35      -18.52     21.07 o 
  -2  -4  14       21.24       43.75     23.95 o 
  -1  -4  14      271.55      324.74     31.93 o 
   0  -4  14      501.83      510.22     30.36 o 
   1  -4  14      712.52      768.90     49.49 o 
   2  -4  14      151.26      109.20     31.29 o 
   3  -4  14        7.27        0.00     23.63 o 
   4  -4  14       23.42        5.75     29.06 o 
   5  -4  14        1.29       22.35     23.63 o 
   6  -4  14        6.33       17.56     24.27 o 
  -9  -3  14      137.28      107.61     32.89 o 
  -8  -3  14       68.87       42.47     31.29 o 
  -7  -3  14        9.74        6.07     24.59 o 
  -6  -3  14      159.71      151.35     35.76 o 
  -5  -3  14       23.97       25.86     23.31 o 
  -4  -3  14      404.27      409.67     35.12 o 
  -3  -3  14       52.08       78.55     20.12 o 
  -2  -3  14       36.57       46.94     19.48 o 
  -1  -3  14      392.02      372.31     32.25 o 
   0  -3  14      203.03      204.09     20.65 o 
   1  -3  14        1.77       -4.79     24.27 o 
   2  -3  14        8.08       40.55     22.03 o 
   3  -3  14        1.18       40.87     22.67 o 
   4  -3  14      205.28      266.30     38.32 o 
   5  -3  14       15.01      -29.06     28.10 o 
   6  -3  14       85.13       99.94     36.72 o 
  -9  -2  14       11.24       17.56     20.44 o 
  -8  -2  14       75.87       88.77     30.65 o 
  -7  -2  14      798.47      652.35     53.01 o 
  -6  -2  14      280.51      269.50     38.32 o 
  -5  -2  14      105.45       92.92     29.06 o 
  -4  -2  14       68.52       76.00     20.44 o 
  -3  -2  14      184.29      194.78     25.54 o 
  -2  -2  14      252.75      240.12     31.29 o 
  -1  -2  14      208.94      217.77     28.74 o 
   0  -2  14        2.67      -27.04     18.02 o 
   1  -2  14      536.25      486.95     45.98 o 
   2  -2  14       38.22       36.08     24.59 o 
   3  -2  14       68.98       97.07     26.18 o 
   4  -2  14        6.11       -6.07     22.99 o 
   5  -2  14      176.11      162.85     36.40 o 
  -9  -1  14      116.81      145.92     30.02 o 
  -8  -1  14      237.34      279.71     38.96 o 
  -7  -1  14      535.69      620.42     49.17 o 
  -6  -1  14        0.42       50.77     20.76 o 
  -5  -1  14       38.43       54.92     24.27 o 
  -4  -1  14      592.96      582.74     42.47 o 
  -3  -1  14     1593.49     1778.23     68.33 o 
  -2  -1  14       49.61       62.90     20.44 o 
  -1  -1  14       51.73       38.64     22.99 o 
   0  -1  14     1093.17     1055.07     73.76 o 
   1  -1  14      157.28      147.84     31.29 o 
   2  -1  14      240.67      197.65     33.21 o 
   3  -1  14       54.63       57.16     26.50 o 
   4  -1  14       36.34       50.13     27.14 o 
   5  -1  14       58.63      116.87     26.18 o 
  -9   0  14      646.45      819.99     59.71 o 
  -8   0  14       60.19       58.43     29.38 o 
  -7   0  14      242.12      226.71     36.72 o 
  -6   0  14      189.21      176.26     33.85 o 
  -5   0  14      519.98      545.70     43.43 o 
  -4   0  14      621.79      662.89     45.66 o 
  -3   0  14        8.14       32.25     20.76 o 
  -2   0  14       58.76       41.19     22.35 o 
  -1   0  14      357.40      333.04     36.08 o 
   0   0  14      291.07      284.59     25.26 o 
   1   0  14      176.14      179.13     27.78 o 
   2   0  14        0.26       16.60     23.31 o 
   3   0  14      325.68      357.95     41.83 o 
   4   0  14      171.79      224.79     34.49 o 
   5   0  14        0.82       21.39     30.33 o 
  -9   1  14        2.44       -6.71     29.70 o 
  -8   1  14      318.72      324.74     41.19 o 
  -7   1  14       88.73      124.85     26.82 o 
  -6   1  14       11.77       26.82     28.42 o 
  -5   1  14       31.46      -22.35     28.74 o 
  -4   1  14        6.08      -19.16     23.31 o 
  -3   1  14        6.46       49.81     22.03 o 
  -2   1  14      178.67      111.76     32.89 o 
  -1   1  14       31.61       -4.79     28.10 o 
   0   1  14       11.18       -6.29     16.37 o 
   1   1  14       32.29       45.66     27.14 o 
   2   1  14      204.66      196.69     35.76 o 
   3   1  14       17.30       28.10     28.10 o 
   4   1  14        0.12      -44.06     29.70 o 
  -9   2  14      118.36      123.89     33.85 o 
  -8   2  14       10.23        0.00     27.14 o 
  -7   2  14      113.42      136.34     32.25 o 
  -6   2  14       11.20      -18.84     26.18 o 
  -5   2  14      649.87      718.45     50.77 o 
  -4   2  14      637.67      691.62     48.53 o 
  -3   2  14        7.13        5.11     22.03 o 
  -2   2  14      116.55       97.39     29.70 o 
  -1   2  14       24.50      -33.21     25.54 o 
   0   2  14       26.71       66.04     16.11 o 
   1   2  14       17.02       31.29     22.99 o 
   2   2  14        3.31       27.46     22.99 o 
   3   2  14        0.14      -13.09     28.42 o 
  -9   3  14       22.89       37.36     24.59 o 
  -8   3  14       10.19       12.77     24.59 o 
  -7   3  14        1.99        8.94     26.18 o 
  -6   3  14       38.34       22.67     22.35 o 
  -5   3  14      387.40      328.57     41.51 o 
  -4   3  14       17.16       29.06     26.50 o 
  -3   3  14       24.33       62.90     28.10 o 
  -2   3  14      309.77      336.23     36.72 o 
  -1   3  14      426.96      409.67     43.43 o 
   0   3  14      669.42      616.07     37.81 o 
   1   3  14      115.98      176.26     34.49 o 
   2   3  14        0.50       42.47     27.78 o 
   3   3  14        8.04       14.05     28.10 o 
  -9   4  14       49.46       97.39     29.06 o 
  -8   4  14        0.77      -29.06     24.27 o 
  -7   4  14       85.92       83.98     26.82 o 
  -6   4  14      580.74      575.08     47.90 o 
  -5   4  14      259.74      212.98     37.04 o 
  -4   4  14       74.54      125.17     26.82 o 
  -3   4  14       25.80       27.78     26.82 o 
  -2   4  14      263.18      271.41     42.79 o 
  -1   4  14      410.25      423.72     44.38 o 
   0   4  14       10.57       18.40     18.74 o 
   1   4  14      183.66      156.14     35.76 o 
   2   4  14      107.14      108.25     30.97 o 
  -9   5  14       63.80       61.31     29.06 o 
  -8   5  14      658.74      793.80     61.31 o 
  -7   5  14      524.88      523.03     46.94 o 
  -6   5  14       74.32       30.65     35.12 o 
  -5   5  14       16.71       68.97     26.18 o 
  -4   5  14       27.71       -6.07     27.78 o 
  -3   5  14      265.58      241.40     41.51 o 
  -2   5  14       83.07       91.32     29.70 o 
  -1   5  14        3.31        6.39     29.06 o 
   0   5  14      126.75      146.26     25.11 o 
   1   5  14      316.43      392.43     47.58 o 
  -8   6  14       54.81       63.86     35.76 o 
  -7   6  14       86.71      152.31     31.61 o 
  -6   6  14       91.75       98.35     34.17 o 
  -5   6  14        1.83        9.58     26.50 o 
  -4   6  14       26.31       63.86     28.42 o 
  -3   6  14       68.11       67.69     30.97 o 
  -2   6  14       13.46       22.99     25.54 o 
  -1   6  14      174.16      112.40     38.64 o 
   0   6  14       99.60       75.04     24.23 o 
  -6   7  14       15.14        0.00     30.65 o 
  -5   7  14        0.49       10.22     28.74 o 
  -4   7  14        5.57       13.73     30.02 o 
  -3   7  14      107.20      156.78     34.80 o 
  -2   7  14       73.79       96.43     28.42 o 
  -1 -11  15      233.78      311.96     42.79 o 
   0 -11  15       30.86       12.56     30.33 o 
   1 -11  15        0.22      -27.78     23.63 o 
   2 -11  15       36.22       76.00     28.74 o 
  -3 -10  15        6.32       21.39     22.99 o 
  -2 -10  15      265.18      231.18     39.91 o 
  -1 -10  15       46.20       33.85     32.89 o 
   0 -10  15        0.39      -10.58     16.50 o 
   1 -10  15       23.59      -26.18     33.53 o 
   2 -10  15      174.69      234.37     38.64 o 
   3 -10  15      315.41      328.89     43.43 o 
   4 -10  15        0.22      -32.25     25.54 o 
  -4  -9  15        0.61       24.27     24.27 o 
  -3  -9  15        1.42      -38.96     29.70 o 
  -2  -9  15       65.93       48.53     28.10 o 
  -1  -9  15        4.26      -30.65     27.46 o 
   0  -9  15        8.26        9.20     18.59 o 
   1  -9  15      171.02      191.27     37.04 o 
   2  -9  15      194.58      182.64     38.96 o 
   3  -9  15        9.80       23.31     24.59 o 
   4  -9  15       41.75       83.66     26.82 o 
  -5  -8  15      413.28      516.64     49.81 o 
  -4  -8  15      252.29      347.09     41.19 o 
  -3  -8  15       46.66       77.91     25.54 o 
  -2  -8  15        7.07       18.20     22.03 o 
  -1  -8  15        1.60       20.76     20.76 o 
   0  -8  15      151.25      130.89     21.39 o 
   1  -8  15      109.47      106.65     30.02 o 
   2  -8  15       74.08       42.79     30.02 o 
   3  -8  15       17.73       22.35     24.91 o 
   4  -8  15      136.98      191.27     33.53 o 
   5  -8  15      159.32      193.18     38.32 o 
  -6  -7  15      155.37      161.89     36.72 o 
  -5  -7  15      258.93      231.82     36.08 o 
  -4  -7  15       80.98      100.90     33.85 o 
  -3  -7  15      413.61      385.09     44.38 o 
  -2  -7  15       67.24       54.28     26.18 o 
  -1  -7  15       39.49       41.83     25.23 o 
   0  -7  15       73.09       63.70     30.49 o 
   1  -7  15       42.42       56.52     27.14 o 
   2  -7  15        5.59       20.44     24.91 o 
   3  -7  15        2.47       24.59     21.71 o 
   4  -7  15       11.46       32.57     26.18 o 
   5  -7  15      142.79      202.76     37.04 o 
  -7  -6  15       31.75       14.05     26.82 o 
  -6  -6  15       10.52        3.19     27.78 o 
  -5  -6  15       19.16      -47.90     31.93 o 
  -4  -6  15      444.21      447.03     46.94 o 
  -3  -6  15      130.57      119.74     30.65 o 
  -2  -6  15        7.11       37.68     25.86 o 
  -1  -6  15      196.56      246.19     35.12 o 
   0  -6  15     1157.18     1106.56     43.69 o 
   1  -6  15      497.69      481.20     45.98 o 
   2  -6  15       14.35       19.80     26.18 o 
   3  -6  15       74.24       87.17     30.02 o 
   4  -6  15        2.83       15.97     28.10 o 
   5  -6  15        4.66      -16.92     26.50 o 
  -8  -5  15        0.31      -43.11     29.06 o 
  -7  -5  15        2.37       30.33     22.67 o 
  -6  -5  15      369.76      439.05     44.70 o 
  -5  -5  15      551.90      533.88     47.58 o 
  -4  -5  15      231.06      213.62     33.21 o 
  -3  -5  15       74.35      111.76     26.82 o 
  -2  -5  15        5.00       41.19     18.52 o 
  -1  -5  15      925.50      847.77     54.28 o 
   0  -5  15      647.11      641.16     32.96 o 
   1  -5  15      253.77      217.77     36.08 o 
   2  -5  15       42.98       64.18     24.59 o 
   3  -5  15       37.20       32.57     23.95 o 
   4  -5  15      148.01      186.80     38.64 o 
   5  -5  15        0.58       37.68     22.03 o 
  -8  -4  15        1.09       38.64     28.42 o 
  -7  -4  15      122.89       83.98     30.97 o 
  -6  -4  15      180.61      194.78     30.97 o 
  -5  -4  15        0.41        5.75     22.03 o 
  -4  -4  15      137.69      136.66     32.57 o 
  -3  -4  15      111.74       84.62     30.33 o 
  -2  -4  15      467.06      467.47     40.55 o 
  -1  -4  15      445.58      408.08     37.68 o 
   0  -4  15      471.45      489.02     30.19 o 
   1  -4  15       22.01      -25.86     27.14 o 
   2  -4  15      119.52       71.84     32.57 o 
   3  -4  15      243.22      252.57     38.96 o 
   4  -4  15       20.63       -9.58     29.38 o 
   5  -4  15       27.12       48.22     32.89 o 
  -8  -3  15      303.58      316.44     43.75 o 
  -7  -3  15      387.96      413.51     44.70 o 
  -6  -3  15        9.74        0.00     22.03 o 
  -5  -3  15      118.72      101.22     26.18 o 
  -4  -3  15       45.45        2.55     25.54 o 
  -3  -3  15      830.20      981.56     53.32 o 
  -2  -3  15       92.32       65.78     22.67 o 
  -1  -3  15      105.99      110.16     28.42 o 
   0  -3  15        5.33        3.99     15.26 o 
   1  -3  15      165.27      235.33     31.29 o 
   2  -3  15      665.59      634.79     52.37 o 
   3  -3  15      217.08      221.60     35.12 o 
   4  -3  15       58.80       76.63     28.10 o 
   5  -3  15      182.06      188.07     34.17 o 
  -9  -2  15      322.77      383.49     49.81 o 
  -8  -2  15      377.09      351.88     43.43 o 
  -7  -2  15       60.87       73.76     28.10 o 
  -6  -2  15      145.80      134.75     27.14 o 
  -5  -2  15      110.27      137.30     28.42 o 
  -4  -2  15       86.61       20.44     26.82 o 
  -3  -2  15        4.10      -29.06     25.86 o 
  -2  -2  15      141.73      104.73     25.54 o 
  -1  -2  15       14.25       63.86     22.67 o 
   0  -2  15      135.23      176.26     20.99 o 
   1  -2  15      410.07      440.33     43.11 o 
   2  -2  15       33.57       39.28     26.82 o 
   3  -2  15       50.37       38.96     29.70 o 
   4  -2  15       88.40       98.03     31.93 o 
   5  -2  15       42.37       39.28     30.02 o 
  -9  -1  15       14.12       63.86     27.46 o 
  -8  -1  15        6.95        3.19     31.29 o 
  -7  -1  15      250.79      219.05     33.21 o 
  -6  -1  15       20.81      -41.19     30.65 o 
  -5  -1  15      199.40      242.99     37.04 o 
  -4  -1  15       10.06        0.00     22.99 o 
  -3  -1  15       43.47        2.55     24.91 o 
  -2  -1  15      128.26      113.04     23.95 o 
  -1  -1  15       53.73       34.80     27.46 o 
   0  -1  15       90.07      113.58     51.25 o 
   1  -1  15      252.89      204.68     36.08 o 
   2  -1  15      193.18      186.80     32.25 o 
   3  -1  15      369.70      362.73     44.06 o 
   4  -1  15       50.17       43.75     28.74 o 
  -9   0  15       44.76      -10.22     30.97 o 
  -8   0  15      179.49      175.94     34.80 o 
  -7   0  15      323.88      313.88     42.47 o 
  -6   0  15      313.38      281.31     36.40 o 
  -5   0  15        4.14      -18.20     26.18 o 
  -4   0  15      245.14      210.11     36.40 o 
  -3   0  15        4.82       30.02     23.95 o 
  -2   0  15       11.49       32.57     23.95 o 
  -1   0  15        2.40      -41.19     27.46 o 
   0   0  15      163.44      156.12     29.06 o 
   1   0  15        1.54       44.70     22.35 o 
   2   0  15      208.69      236.29     38.96 o 
   3   0  15      234.69       93.56     40.23 o 
   4   0  15        0.60       -3.51     23.95 o 
  -9   1  15      135.38      143.69     31.93 o 
  -8   1  15      120.85      124.85     34.49 o 
  -7   1  15       44.32        6.07     32.25 o 
  -6   1  15        9.89       17.24     24.27 o 
  -5   1  15      280.98      315.16     36.72 o 
  -4   1  15      120.28       89.41     31.29 o 
  -3   1  15      224.73      214.89     32.89 o 
  -2   1  15      513.15      508.66     41.51 o 
  -1   1  15        7.26       -5.43     22.03 o 
   0   1  15        1.64      -16.43     30.33 o 
   1   1  15       88.32       41.19     36.72 o 
   2   1  15        5.93       68.97     23.95 o 
   3   1  15        6.60       23.63     27.78 o 
  -9   2  15        1.21      -41.67     27.78 o 
  -8   2  15        5.35      -35.44     30.65 o 
  -7   2  15       16.62       18.84     24.27 o 
  -6   2  15      484.76      444.48     46.62 o 
  -5   2  15      922.52      923.44     61.31 o 
  -4   2  15        4.40       27.14     24.59 o 
  -3   2  15      105.42       94.20     30.97 o 
  -2   2  15      754.34      677.89     51.41 o 
  -1   2  15      557.85      534.52     45.34 o 
   0   2  15      373.43      388.59     30.48 o 
   1   2  15        1.35      -15.33     22.67 o 
   2   2  15       46.06       39.91     30.33 o 
   3   2  15       48.71        3.51     36.40 o 
  -9   3  15        5.05      -24.91     34.49 o 
  -8   3  15      268.86      282.59     41.83 o 
  -7   3  15      430.41      344.53     49.49 o 
  -6   3  15      526.36      515.36     48.22 o 
  -5   3  15      233.45      235.01     37.36 o 
  -4   3  15        5.68      -11.18     28.10 o 
  -3   3  15      329.52      315.16     37.68 o 
  -2   3  15       64.43       98.03     28.10 o 
  -1   3  15      279.92      318.03     41.83 o 
   0   3  15        2.07      -12.08     19.28 o 
   1   3  15      176.75      154.55     40.23 o 
   2   3  15      103.12       77.27     32.89 o 
  -8   4  15      246.94      259.60     43.75 o 
  -7   4  15       18.80      -22.67     33.53 o 
  -6   4  15       18.20       34.49     25.23 o 
  -5   4  15        0.88       12.13     26.50 o 
  -4   4  15        1.35      -44.06     29.38 o 
  -3   4  15        2.56        0.00     30.33 o 
  -2   4  15       48.49       -3.19     30.65 o 
  -1   4  15      268.87      227.99     38.96 o 
   0   4  15      470.33      505.31     36.17 o 
   1   4  15      196.38      228.31     39.28 o 
  -8   5  15        0.10       14.37     29.06 o 
  -7   5  15       32.72       41.19     27.78 o 
  -6   5  15      182.00      158.06     37.68 o 
  -5   5  15       12.39      -19.16     29.38 o 
  -4   5  15       93.28      143.69     31.61 o 
  -3   5  15       26.58       48.22     30.02 o 
  -2   5  15      102.14      174.02     30.97 o 
  -1   5  15      292.35      322.82     40.55 o 
   0   5  15      123.07      113.09     44.54 o 
  -7   6  15       85.00       43.11     41.19 o 
  -6   6  15        1.88      -24.27     31.61 o 
  -5   6  15       73.22       41.19     33.53 o 
  -4   6  15       30.59       98.99     30.02 o 
  -3   6  15       13.82       13.73     21.71 o 
  -2   6  15       52.55       53.01     31.93 o 
  -2 -10  16        0.76      -28.10     25.23 o 
  -1 -10  16       52.62       74.40     33.21 o 
   0 -10  16       57.28       74.28     26.34 o 
   1 -10  16       82.68       24.59     31.29 o 
   2 -10  16       12.11      -28.10     30.65 o 
  -4  -9  16        0.38       32.57     28.74 o 
  -3  -9  16       14.09       45.34     27.14 o 
  -2  -9  16       55.02       54.28     31.93 o 
  -1  -9  16       59.89        9.90     34.17 o 
   0  -9  16        5.54       15.70     19.80 o 
   1  -9  16       36.92        0.00     28.74 o 
   2  -9  16      163.07      214.26     38.64 o 
   3  -9  16      240.12      207.87     43.11 o 
  -5  -8  16        7.13       75.04     28.42 o 
  -4  -8  16       13.08       61.31     22.03 o 
  -3  -8  16       91.61       78.87     26.82 o 
  -2  -8  16      221.36      277.80     38.64 o 
  -1  -8  16       17.90       28.10     23.63 o 
   0  -8  16        9.33       21.31     18.70 o 
   1  -8  16      104.56      107.29     33.53 o 
   2  -8  16      268.02      250.02     40.55 o 
   3  -8  16        6.20       27.14     22.35 o 
   4  -8  16       10.87       10.86     25.54 o 
  -6  -7  16       18.35       -3.51     27.14 o 
  -5  -7  16      249.26      236.29     41.83 o 
  -4  -7  16      151.86       61.31     34.49 o 
  -3  -7  16      432.41      469.70     43.11 o 
  -2  -7  16        3.63       36.40     19.80 o 
  -1  -7  16        3.49      -11.50     27.78 o 
   0  -7  16       14.69       17.91     20.32 o 
   1  -7  16      211.31      211.70     38.32 o 
   2  -7  16      419.32      447.99     46.62 o 
   3  -7  16       69.57       26.18     34.49 o 
   4  -7  16       19.69       -3.51     26.50 o 
  -6  -6  16      272.55      235.65     41.51 o 
  -5  -6  16      103.09      119.10     31.61 o 
  -4  -6  16      110.51       43.11     33.21 o 
  -3  -6  16       40.49        8.94     25.54 o 
  -2  -6  16        0.55       11.50     22.03 o 
  -1  -6  16       33.29       34.17     23.95 o 
   0  -6  16      169.26      216.17     23.73 o 
   1  -6  16        1.46      -37.68     26.18 o 
   2  -6  16        0.67      -17.88     27.46 o 
   3  -6  16       54.27        3.19     31.61 o 
   4  -6  16       97.45       89.09     29.38 o 
  -7  -5  16      173.41      161.25     38.96 o 
  -6  -5  16      439.87      320.59     44.06 o 
  -5  -5  16      137.98      179.45     35.44 o 
  -4  -5  16      102.00      109.52     28.10 o 
  -3  -5  16      118.51      130.92     33.21 o 
  -2  -5  16        1.05      -10.86     24.27 o 
  -1  -5  16      185.91      186.16     31.61 o 
   0  -5  16       18.43       18.90     17.59 o 
   1  -5  16       74.40      112.08     30.33 o 
   2  -5  16       73.17      111.44     28.74 o 
   3  -5  16       65.57       79.51     28.42 o 
   4  -5  16        6.50       44.38     26.50 o 
  -8  -4  16      150.36      128.04     34.49 o 
  -7  -4  16       46.33       60.99     30.97 o 
  -6  -4  16       43.65       57.16     24.59 o 
  -5  -4  16      391.14      422.45     43.75 o 
  -4  -4  16      459.30      420.85     38.64 o 
  -3  -4  16       79.16      121.02     25.54 o 
  -2  -4  16       45.01       13.41     21.71 o 
  -1  -4  16       58.46       69.93     29.06 o 
   0  -4  16      366.24      399.38     29.97 o 
   1  -4  16       46.54       22.67     23.63 o 
   2  -4  16      162.55      179.13     35.76 o 
   3  -4  16       68.30       91.96     30.02 o 
   4  -4  16       51.00       44.38     31.29 o 
  -8  -3  16       47.43       46.30     27.78 o 
  -7  -3  16        6.50        9.90     26.18 o 
  -6  -3  16        1.17       40.23     22.99 o 
  -5  -3  16      140.33      149.44     30.97 o 
  -4  -3  16       16.17      -38.80     25.86 o 
  -3  -3  16        6.69       -5.43     21.07 o 
  -2  -3  16      348.24      343.58     35.76 o 
  -1  -3  16      794.91      788.37     52.37 o 
   0  -3  16      141.37      160.44     22.46 o 
   1  -3  16       11.22       42.79     21.39 o 
   2  -3  16       64.21      125.81     27.46 o 
   3  -3  16      283.39      326.01     42.15 o 
   4  -3  16       92.44       99.94     32.57 o 
  -8  -2  16        1.13      -33.85     32.57 o 
  -7  -2  16      221.42      178.49     42.15 o 
  -6  -2  16      116.10      109.52     26.82 o 
  -5  -2  16       73.40      103.78     27.46 o 
  -4  -2  16       27.45       19.16     23.63 o 
  -3  -2  16       39.08       34.49     26.82 o 
  -2  -2  16      241.82      249.38     34.17 o 
  -1  -2  16       82.75       24.27     25.86 o 
   0  -2  16        5.21       12.84     14.03 o 
   1  -2  16       43.85        8.62     29.38 o 
   2  -2  16      389.12      470.98     47.58 o 
   3  -2  16      173.97      201.80     35.12 o 
   4  -2  16       56.40       17.56     28.42 o 
  -8  -1  16      163.94      141.45     33.53 o 
  -7  -1  16      109.36       70.89     31.29 o 
  -6  -1  16       23.12       21.07     24.91 o 
  -5  -1  16       79.46       62.90     27.78 o 
  -4  -1  16       39.61        5.43     27.14 o 
  -3  -1  16        8.64        7.98     25.86 o 
  -2  -1  16      140.75      136.98     31.29 o 
  -1  -1  16      131.49      198.61     30.02 o 
   0  -1  16        0.94      -19.55     17.05 o 
   1  -1  16      886.63      950.58     62.27 o 
   2  -1  16      122.27      102.82     33.85 o 
   3  -1  16       80.47       53.64     32.57 o 
  -8   0  16      257.79      248.10     42.15 o 
  -7   0  16       21.36       77.59     27.46 o 
  -6   0  16        0.51        2.87     30.02 o 
  -5   0  16      396.85      387.32     45.34 o 
  -4   0  16      228.76      219.05     34.80 o 
  -3   0  16       12.66       19.16     26.82 o 
  -2   0  16        3.61      -16.28     22.03 o 
  -1   0  16       38.60       61.31     26.18 o 
   0   0  16      200.24      202.48     24.73 o 
   1   0  16      119.79       57.79     35.76 o 
   2   0  16        1.32       -6.39     30.33 o 
   3   0  16       12.36       14.05     26.50 o 
  -8   1  16      175.94      132.19     39.28 o 
  -7   1  16      394.22      375.19     45.34 o 
  -6   1  16      771.78      805.30     56.20 o 
  -5   1  16       87.66       32.25     37.68 o 
  -4   1  16       87.51       91.00     31.29 o 
  -3   1  16      312.64      284.18     39.59 o 
  -2   1  16        6.34      -14.05     24.91 o 
  -1   1  16      141.22      197.01     30.33 o 
   0   1  16       17.51       30.16     18.31 o 
   1   1  16      115.72      121.02     34.17 o 
   2   1  16      157.03      207.23     32.25 o 
  -8   2  16      107.41      142.09     35.44 o 
  -7   2  16      496.85      459.17     47.90 o 
  -6   2  16      207.10      228.31     40.55 o 
  -5   2  16       55.00       21.07     32.25 o 
  -4   2  16      329.42      270.45     37.68 o 
  -3   2  16      340.03      324.42     42.15 o 
  -2   2  16       94.85       65.14     30.65 o 
  -1   2  16       13.33       39.59     30.02 o 
   0   2  16       40.18       32.03     22.19 o 
   1   2  16       93.19      104.09     35.12 o 
   2   2  16        4.11       -7.02     30.97 o 
  -8   3  16       43.31       61.63     27.78 o 
  -7   3  16       72.36       94.83     34.80 o 
  -6   3  16      102.68      125.49     33.85 o 
  -5   3  16       14.51       24.91     25.86 o 
  -4   3  16       36.81       12.13     30.65 o 
  -3   3  16        2.15       24.59     26.50 o 
  -2   3  16       59.50       56.20     30.65 o 
  -1   3  16      461.64      425.64     49.17 o 
   0   3  16      242.41      253.88     29.39 o 
   1   3  16      120.02      124.53     34.80 o 
  -7   4  16       58.17       31.29     31.29 o 
  -6   4  16       43.52       46.94     30.02 o 
  -5   4  16       51.27       78.55     30.97 o 
  -4   4  16        0.16      -29.06     27.78 o 
  -3   4  16        4.10       35.76     26.18 o 
  -2   4  16      173.05      179.13     39.91 o 
  -1   4  16      319.52      273.97     43.11 o 
   0   4  16       21.36       -4.58     23.10 o 
  -6   5  16      125.55       66.74     40.55 o 
  -5   5  16        9.23      -52.69     35.12 o 
  -4   5  16        1.72      -13.73     28.10 o 
  -3   5  16      123.79       58.75     40.55 o 
  -2   5  16      231.52      215.53     44.38 o 
  -3  -9  17      124.60       95.15     32.57 o 
  -2  -9  17        3.61       82.06     24.59 o 
  -1  -9  17       44.64       31.61     31.61 o 
   0  -9  17        4.57       12.06     16.69 o 
   1  -9  17       43.38        3.51     31.29 o 
   2  -9  17       95.03      108.25     29.38 o 
  -4  -8  17      261.23      365.29     43.75 o 
  -3  -8  17       80.21      128.36     34.17 o 
  -2  -8  17       71.00      111.44     32.57 o 
  -1  -8  17       11.23       -3.19     28.42 o 
   0  -8  17       71.25       86.70     20.55 o 
   1  -8  17       58.98       47.26     27.78 o 
   2  -8  17        0.35      -20.44     29.06 o 
   3  -8  17        2.99      -45.02     30.02 o 
  -5  -7  17      330.48      426.28     45.98 o 
  -4  -7  17        0.97      -36.40     28.42 o 
  -3  -7  17       26.23      115.27     26.50 o 
  -2  -7  17       24.15        0.00     27.46 o 
  -1  -7  17        2.65       18.84     25.86 o 
   0  -7  17        5.49        6.59     17.96 o 
   1  -7  17       90.63       68.01     29.06 o 
   2  -7  17        6.70       -3.19     27.78 o 
   3  -7  17       90.93      130.28     34.80 o 
  -6  -6  17      142.51      121.66     38.00 o 
  -5  -6  17       37.01       20.44     30.02 o 
  -4  -6  17       59.68       91.64     26.18 o 
  -3  -6  17      162.53      198.93     30.33 o 
  -2  -6  17       86.84       76.95     30.33 o 
  -1  -6  17       20.82       18.20     25.86 o 
   0  -6  17      308.24      327.41     78.23 o 
   1  -6  17      227.88      211.38     37.04 o 
   2  -6  17      324.37      358.58     46.30 o 
   3  -6  17       59.61       17.24     31.61 o 
  -6  -5  17       28.24       27.46     29.70 o 
  -5  -5  17       88.77      114.95     33.85 o 
  -4  -5  17      331.85      283.55     43.11 o 
  -3  -5  17      160.66      215.85     34.80 o 
  -2  -5  17       15.20       29.70     23.63 o 
  -1  -5  17       65.37       59.07     30.02 o 
   0  -5  17      124.23      107.15     24.61 o 
   1  -5  17      312.62      223.84     40.23 o 
   2  -5  17       10.22       32.57     23.31 o 
   3  -5  17       22.69        7.02     29.38 o 
  -7  -4  17       78.17       89.09     36.08 o 
  -6  -4  17        0.86       26.82     23.63 o 
  -5  -4  17       18.72       67.05     26.50 o 
  -4  -4  17        6.57       33.53     21.07 o 
  -3  -4  17       52.18       64.82     29.38 o 
  -2  -4  17      105.34       89.73     28.42 o 
  -1  -4  17       63.66        8.62     26.18 o 
   0  -4  17       41.61       65.80     34.33 o 
   1  -4  17       45.59       30.97     33.53 o 
   2  -4  17       73.93      151.99     30.33 o 
   3  -4  17      184.51      229.26     37.68 o 
  -7  -3  17       97.97       93.88     31.29 o 
  -6  -3  17        3.53        9.90     22.03 o 
  -5  -3  17        5.49       50.13     23.95 o 
  -4  -3  17      102.14      152.31     33.85 o 
  -3  -3  17       77.56       69.29     23.63 o 
  -2  -3  17       93.74       57.48     27.46 o 
  -1  -3  17      146.25      168.60     31.61 o 
   0  -3  17        6.41      -10.04     29.54 o 
   1  -3  17       76.64       86.53     30.02 o 
   2  -3  17      150.83      136.34     34.80 o 
   3  -3  17      122.54      155.50     36.40 o 
  -8  -2  17       45.72       47.58     31.29 o 
  -7  -2  17       74.09       54.92     33.21 o 
  -6  -2  17       11.73        0.00     30.65 o 
  -5  -2  17      134.21      126.45     31.93 o 
  -4  -2  17      218.17      230.22     34.80 o 
  -3  -2  17       66.00       45.98     25.23 o 
  -2  -2  17        0.67      -16.92     23.95 o 
  -1  -2  17       92.11      146.24     28.10 o 
   0  -2  17      173.98      196.26     49.49 o 
   1  -2  17      225.67      221.60     41.19 o 
   2  -2  17       18.15      -22.99     33.85 o 
   3  -2  17       28.70        3.51     30.02 o 
  -8  -1  17       11.36       25.54     22.03 o 
  -7  -1  17        0.29       30.65     25.86 o 
  -6  -1  17      472.09      384.13     45.34 o 
  -5  -1  17      333.15      395.30     44.06 o 
  -4  -1  17       25.58       20.76     26.18 o 
  -3  -1  17        1.58        0.00     22.35 o 
  -2  -1  17       47.55       52.69     25.86 o 
  -1  -1  17      136.19      154.23     32.89 o 
   0  -1  17      139.09      108.16     21.87 o 
   1  -1  17       16.09       41.51     30.33 o 
   2  -1  17       21.72       20.12     28.74 o 
  -8   0  17       49.68       22.03     34.49 o 
  -7   0  17      118.28      130.28     33.85 o 
  -6   0  17      283.41      278.12     47.26 o 
  -5   0  17       74.35       95.47     29.38 o 
  -4   0  17       13.43      -32.57     28.10 o 
  -3   0  17      182.98      181.37     32.57 o 
  -2   0  17       79.56       74.40     30.33 o 
  -1   0  17        4.19      -12.13     28.10 o 
   0   0  17        7.34      -26.47     17.94 o 
   1   0  17       75.03      128.68     30.65 o 
   2   0  17      305.18      298.23     47.26 o 
  -8   1  17      123.50      117.82     38.64 o 
  -7   1  17       96.31       72.48     35.44 o 
  -6   1  17       48.87       75.04     32.89 o 
  -5   1  17       95.49       15.65     32.57 o 
  -4   1  17       40.03       24.59     24.27 o 
  -3   1  17       75.77       76.31     30.02 o 
  -2   1  17        3.62        6.07     29.38 o 
  -1   1  17        0.29       18.84     20.44 o 
   0   1  17        0.47       -2.32     19.48 o 
   1   1  17      107.26      155.18     33.21 o 
  -7   2  17       12.66       14.05     31.93 o 
  -6   2  17      440.37      491.10     52.69 o 
  -5   2  17      151.41      210.42     31.61 o 
  -4   2  17       99.49      123.89     33.53 o 
  -3   2  17        5.40      -37.68     32.57 o 
  -2   2  17       13.36       51.41     23.31 o 
  -1   2  17      126.30      118.78     35.12 o 
   0   2  17      566.88      604.11     40.52 o 
  -7   3  17       68.52       39.59     36.08 o 
  -6   3  17      282.19      285.78     41.19 o 
  -5   3  17      181.70      157.74     41.83 o 
  -4   3  17        3.39        0.00     33.21 o 
  -3   3  17       10.95       -9.90     27.46 o 
  -2   3  17       24.54       74.40     27.14 o 
  -1   3  17      203.04      188.39     45.34 o 
  -6   4  17       44.28       78.87     35.76 o 
  -5   4  17       36.78       42.15     32.25 o 
  -4   4  17      182.55      156.78     39.59 o 
  -3   4  17       24.92       73.76     29.06 o 
  -2   4  17      162.84      211.38     44.70 o 
  -3  -8  18        6.02       10.86     27.46 o 
  -2  -8  18       22.06       32.25     28.42 o 
  -1  -8  18        3.79        3.51     30.02 o 
   0  -8  18       33.56       53.01     19.48 o 
   1  -8  18        2.74       32.25     27.14 o 
  -4  -7  18      372.39      505.15     49.49 o 
  -3  -7  18       85.68      118.78     30.65 o 
  -2  -7  18       72.79       92.28     37.04 o 
  -1  -7  18       19.64       -6.71     26.50 o 
   0  -7  18        1.94        1.65     19.32 o 
   1  -7  18       85.35       90.36     34.49 o 
   2  -7  18       35.51       28.74     30.97 o 
  -5  -6  18      184.44      187.43     41.19 o 
  -4  -6  18      182.56      145.60     37.04 o 
  -3  -6  18        6.75      -51.73     34.49 o 
  -2  -6  18      107.31       49.17     34.49 o 
  -1  -6  18      104.29      123.89     29.06 o 
   0  -6  18       89.37       70.88     19.83 o 
   1  -6  18        8.22      -16.60     24.91 o 
   2  -6  18        1.64      -10.54     28.74 o 
  -6  -5  18      159.61      193.18     35.44 o 
  -5  -5  18       61.02       38.32     28.10 o 
  -4  -5  18        5.61      -45.66     31.61 o 
  -3  -5  18       51.45       45.34     30.02 o 
  -2  -5  18      114.60      155.82     34.17 o 
  -1  -5  18      421.30      522.39     50.77 o 
   0  -5  18        0.14       37.59     13.35 o 
   1  -5  18       29.53       16.92     27.14 o 
   2  -5  18       48.04       83.98     25.86 o 
  -6  -4  18        7.75       31.93     28.10 o 
  -5  -4  18       26.64       34.17     28.42 o 
  -4  -4  18      115.25       48.85     31.61 o 
  -3  -4  18      344.63      439.69     40.23 o 
  -2  -4  18      582.80      558.79     48.85 o 
  -1  -4  18       58.23       31.61     28.42 o 
   0  -4  18        3.48       -0.88     44.70 o 
   1  -4  18      108.50      136.66     32.57 o 
   2  -4  18       17.36       34.80     27.78 o 
  -7  -3  18        0.25       18.20     26.82 o 
  -6  -3  18      141.19      139.86     33.85 o 
  -5  -3  18      152.71      153.27     36.40 o 
  -4  -3  18        8.18        6.39     26.50 o 
  -3  -3  18       66.52      102.82     33.53 o 
  -2  -3  18       57.28        3.19     32.57 o 
  -1  -3  18       49.51       44.06     31.29 o 
   0  -3  18      136.27      174.34     24.86 o 
   1  -3  18       59.84       26.82     34.17 o 
   2  -3  18       32.63       56.20     29.38 o 
  -7  -2  18       60.09       87.17     32.25 o 
  -6  -2  18      188.31      214.58     33.21 o 
  -5  -2  18      123.74      154.86     35.12 o 
  -4  -2  18       41.68       31.61     29.70 o 
  -3  -2  18       65.36       81.10     30.97 o 
  -2  -2  18      153.98       99.94     33.85 o 
  -1  -2  18       25.55       28.42     29.70 o 
   0  -2  18        3.37        0.53     19.73 o 
   1  -2  18       31.95       54.28     28.42 o 
   2  -2  18      174.62      185.20     41.51 o 
  -7  -1  18      101.12       50.77     31.29 o 
  -6  -1  18      113.43       89.41     34.17 o 
  -5  -1  18        0.46       -3.19     28.10 o 
  -4  -1  18      119.47      117.51     34.17 o 
  -3  -1  18       87.43       44.38     33.85 o 
  -2  -1  18        7.56      -15.65     27.78 o 
  -1  -1  18        0.08      -38.32     28.10 o 
   0  -1  18        0.20       16.48     18.84 o 
   1  -1  18      103.47      100.26     35.76 o 
  -7   0  18       45.20      149.12     29.38 o 
  -6   0  18        5.58       55.24     24.91 o 
  -5   0  18        1.64      -26.18     31.61 o 
  -4   0  18       89.04       77.91     33.85 o 
  -3   0  18        3.29       -6.39     26.50 o 
  -2   0  18       22.36       16.28     29.38 o 
  -1   0  18        1.73      -32.89     27.14 o 
   0   0  18       33.48       80.97     44.38 o 
   1   0  18      109.57       85.89     33.85 o 
  -7   1  18      183.93      201.80     45.98 o 
  -6   1  18      589.88      550.49     54.92 o 
  -5   1  18      423.45      459.17     51.41 o 
  -4   1  18       25.30       -9.90     31.61 o 
  -3   1  18        9.05       59.39     24.27 o 
  -2   1  18       32.11       20.12     33.53 o 
  -1   1  18       58.34       44.38     34.80 o 
   0   1  18       67.27       43.94     24.58 o 
  -6   2  18      412.56      442.24     55.56 o 
  -5   2  18       39.49      152.95     32.25 o 
  -4   2  18       64.26       20.44     29.06 o 
  -3   2  18       20.41      -10.22     30.65 o 
  -2   2  18       16.98      -13.73     29.70 o 
  -1   2  18       47.50       71.53     34.17 o 
  -5   3  18       46.43       28.74     36.72 o 
  -4   3  18      246.34      235.33     48.53 o 
  -3   3  18       32.82       46.62     31.93 o 
  -2  -7  19      121.73      152.31     33.21 o 
  -1  -7  19      108.25      173.07     37.36 o 
   0  -7  19        3.30      -15.93     18.41 o 
  -4  -6  19        3.26       44.06     31.29 o 
  -3  -6  19      106.04       53.64     34.49 o 
  -2  -6  19      294.56      276.52     43.11 o 
  -1  -6  19       47.19       87.49     25.86 o 
   0  -6  19       18.35        0.89     21.32 o 
  -5  -5  19       81.50       33.21     35.76 o 
  -4  -5  19      137.28      117.82     36.40 o 
  -3  -5  19      248.43      259.92     43.75 o 
  -2  -5  19       39.77      -16.92     30.97 o 
  -1  -5  19       52.21       30.97     30.97 o 
   0  -5  19       11.82       33.36     20.66 o 
   1  -5  19       24.81       97.39     27.14 o 
  -5  -4  19      236.07      369.12     46.94 o 
  -4  -4  19       84.61       87.17     34.17 o 
  -3  -4  19        8.81      -37.84     25.23 o 
  -2  -4  19       62.40       23.63     30.97 o 
  -1  -4  19       60.39       91.96     32.89 o 
   0  -4  19       61.80       86.28     22.67 o 
   1  -4  19       16.37       32.25     25.54 o 
  -5  -3  19      107.68        7.02     41.19 o 
  -4  -3  19       35.43       20.44     29.06 o 
  -3  -3  19       82.31       63.86     32.89 o 
  -2  -3  19      163.99      137.62     32.89 o 
  -1  -3  19        4.50       13.73     27.14 o 
   0  -3  19       18.34       13.98     22.35 o 
   1  -3  19       12.15      -10.86     29.70 o 
  -6  -2  19        3.74      -24.91     30.02 o 
  -5  -2  19        2.77       56.20     25.23 o 
  -4  -2  19       38.32       37.36     33.21 o 
  -3  -2  19      118.27      151.67     33.53 o 
  -2  -2  19      116.93      169.23     32.57 o 
  -1  -2  19       48.01       85.89     31.61 o 
   0  -2  19      141.52      144.47     24.26 o 
  -6  -1  19       19.63        0.00     27.46 o 
  -5  -1  19       21.52       83.98     24.27 o 
  -4  -1  19      134.57      178.49     34.17 o 
  -3  -1  19       30.32        3.51     33.53 o 
  -2  -1  19        0.69       20.44     30.33 o 
  -1  -1  19       24.37       17.56     30.65 o 
   0  -1  19       32.66       42.36     28.58 o 
  -5   0  19      109.86      123.89     30.02 o 
  -4   0  19        1.20       31.61     23.31 o 
  -3   0  19       18.11       -3.51     26.18 o 
  -2   0  19        2.30       -3.51     29.06 o 
  -1   0  19        8.23      -35.44     30.65 o 
  -5   1  19        2.36      -28.74     30.02 o 
  -4   1  19      264.46      404.25     47.90 o 
  -3   1  19       33.39       64.18     24.59 o 
  -2   1  19        0.65      -10.86     32.25 o 
  -3  -4  20      149.16      141.77     38.32 o 
  -2  -4  20      110.42      119.42     32.57 o 
  -3  -3  20       45.71       68.65     26.82 o 
  -2  -3  20       11.95       29.06     25.54 o 
  -3  -2  20        1.69       36.40     26.18 o 
                                                 
